# Supplementary material for: Identification of differentially expressed genes and pathways for intramuscular fat metabolism between breast and thigh tissues of chickens
Source: BMC Genomics. 2018 Jan 16;19:55. doi: 10.1186/s12864-017-4292-3 (PMC5771206; doi:10.1186/s12864-017-4292-3)
Supplement: Supplementary file 1 — The DEGs using a cutoff of fold-change ≥1.5 in both comparisons of 42 and 90 d between thigh and breast tissues. (XLS 154 kb) [file 12864_2017_4292_MOESM1_ESM.xls]

## Sheet: DEGs
The DEGs using a cutoff of fold-change ≥ 1.5 in both comparisons of 42 and 90 d between thigh and breast tissues.
ProbeName	Fold change(42BB vs 42BT)	Regulation(42BB vs 42BT)	Fold change(90BB vs 90BT)	Regulation(90BB vs 90BT)	42BB_Log2NormSignal	42BT_Log2NormSignal	90BB_Log2NormSignal	90BT_Log2NormSignal	GeneSymbol
A_87_P012792	3.63859	down	2.21413	down	7.20692	9.0703	7.56318	8.70992	AADACL4
A_87_P028316	5.77624	down	15.8827	down	6.79149	9.32162	5.64588	9.63526	ABCG1
A_87_P030367	2.62079	down	2.07131	down	12.1349	13.5249	12.6225	13.673	ABI3BP
A_87_P017584	2.80201	down	6.15713	down	10.8036	12.2901	11.1778	13.8001	ABLIM1
A_87_P000531	2.44717	down	2.30623	down	4.6286	5.91971	4.45424	5.65978	ACSF3
A_87_P026673	2.73628	down	3.08153	down	10.6169	12.0691	10.3357	11.9594	ACSS2
A_87_P027203	5.11396	down	2.23046	down	4.6849	7.03934	4.77848	5.93583	ACVR1C
A_87_P018646	2.02458	down	4.86634	down	8.78844	9.80606	9.01471	11.2975	ADAM22
A_87_P026799	2.68299	down	2.02352	down	4.76909	6.19293	5.252	6.26887	ADAMTS2
A_87_P009107	3.89751	down	2.54026	down	5.47163	7.43418	6.56184	7.90681	ADORA1
A_87_P017420	8.42631	down	5.14075	down	12.9139	15.9888	13.984	16.346	ADPRHL1
A_87_P016886	2.49819	down	2.81759	down	7.65406	8.97494	7.57431	9.06877	AHNAK2
A_87_P022899	3.26634	down	4.0707	down	12.2416	13.9493	11.8243	13.8496	ANXA1
A_87_P008931	2.39158	down	2.13678	down	11.8752	13.1332	12.9602	14.0556	ANXA2
A_87_P023192	2.06534	down	2.11803	down	12.3697	13.416	12.8178	13.9005	ANXA7
A_87_P007385	4.01729	down	10.6055	down	8.2849	10.2911	10.0469	13.4537	APOLD1
A_87_P022953	7.10665	down	2.72496	down	10.5242	13.3533	10.8186	12.2648	AQP1
A_87_P024724	2.00716	down	4.03446	down	9.31346	10.3186	9.57254	11.5849	AQP9
A_87_P028231	2.63123	down	2.02052	down	6.24987	7.64561	6.58397	7.5987	ASPHD2
A_87_P009550	2.03314	down	2.38603	down	14.4344	15.4581	14.6149	15.8696	ATP1B1
A_87_P009308	40.0189	down	24.9872	down	11.4461	16.7687	11.7229	16.3661	ATP2A2
A_87_P023361	2.53439	down	5.43535	down	8.63997	9.98161	8.8842	11.3266	ATP6V1G3
A_87_P037896	14.464	down	16.4215	down	4.46363	8.31802	6.34714	10.3847	BARX2
A_87_P025835	3.54511	down	3.03312	down	8.66314	10.489	9.47899	11.0798	BLVRA
A_87_P008001	2.35911	down	2.06379	down	8.65274	9.89098	8.43167	9.47697	BOC
A_87_P036048	5.94536	down	2.56314	down	11.2869	13.8587	12.5012	13.8591	C10orf58
A_87_P023225	2.94003	down	2.31128	down	4.74539	6.30123	4.91876	6.12745	C10orf80
A_87_P023850	2.0124	down	3.02664	down	5.50469	6.51361	4.36795	5.96567	C14orf135
A_87_P024354	5.27511	down	2.41109	down	6.28412	8.68332	7.18012	8.44981	C14orf68
A_87_P024454	6.17426	down	27.2496	down	4.38419	7.01045	5.6476	10.4158	C20orf85
A_87_P020376	2.1206	down	2.27904	down	5.09536	6.17983	6.11636	7.30479	C6orf137
A_87_P011840	9.43614	down	3.70377	down	6.28738	9.52557	6.89647	8.78546	C6orf154
A_87_P018767	2.16305	down	2.98074	down	10.7815	11.8946	11.963	13.5386	C9orf19
A_87_P036771	2.41249	down	2.30522	down	9.669	10.9395	9.64204	10.8469	CAB39L
A_87_P037920	2.71547	down	3.3591	down	12.4556	13.8968	12.8771	14.6252	CAMK2A
A_87_P009527	2.57539	down	2.38794	down	7.00315	8.36794	7.24898	8.50475	CAV1
A_87_P022559	2.62094	down	2.24489	down	11.313	12.703	11.5261	12.6928	CAV2
A_87_P037595	2.00152	down	2.07517	down	12.8042	13.8053	11.1395	12.1927	CBFB
A_87_P036885	7.50768	down	6.05012	down	11.3185	14.2268	11.3221	13.9191	CD36
A_87_P012478	3.39318	down	2.478	down	6.85759	8.62023	5.75036	7.05953	CDCA2
A_87_P037959	2.23554	down	2.24783	down	10.8504	12.011	10.9144	12.083	CDH11
A_87_P037739	7.59184	down	6.69418	down	9.32753	12.252	9.91223	12.6551	CHRDL1
A_87_P037965	2.25143	down	2.01408	down	11.0665	12.2373	11.5949	12.605	CLIP1
A_87_P003676	3.30415	down	2.90415	down	6.48058	8.20486	6.24205	7.78017	CLSTN3
A_87_P024442	3.31571	down	2.34826	down	9.45689	11.1862	8.96185	10.1934	CMBL
A_87_P024531	4.55798	down	2.45232	down	5.29513	7.48352	5.39045	6.68459	CNKSR3
A_87_P038020	3.07794	down	3.02669	down	5.75269	7.37466	4.99483	6.59257	COCH
A_87_P037697	3.73689	down	2.39063	down	9.46349	11.3653	9.61404	10.8714	COL20A1
A_87_P023911	10.8136	down	2.92091	down	5.56869	9.00347	4.2837	5.83011	COL22A1
A_87_P017197	2.23256	down	2.1121	down	4.7313	5.89	5.56975	6.64843	COL5A2
A_87_P008952	2.68776	down	2.09646	down	11.8771	13.3035	12.4857	13.5537	COL6A2
A_87_P009386	2.5023	down	2.3751	down	14.7628	16.0861	15.4725	16.7205	COL6A3
A_87_P015542	4.98797	down	4.94207	down	10.5389	12.8573	11.1756	13.4807	COL8A1
A_87_P022038	2.3191	down	2.72623	down	11.8547	13.0683	11.9598	13.4067	COQ5
A_87_P022251	2.2872	down	2.16075	down	11.7366	12.9302	11.7926	12.9041	CPM
A_87_P015623	2.51214	down	2.71042	down	12.918	14.2469	12.6834	14.1219	CPT2
A_87_P038084	2.5886	down	3.20034	down	4.09398	5.46615	4.29022	5.96844	CR1L
A_87_P010381	3.40965	down	3.01006	down	7.81377	9.58339	9.4972	11.087	CYP1B1
A_87_P017705	2.09904	down	2.68025	down	10.2581	11.3279	9.45756	10.8799	CYP4V2
A_87_P008878	2.02781	down	2.34293	down	13.9367	14.9566	14.5076	15.7359	DCN
A_87_P009419	4.85245	down	3.49818	down	8.05037	10.3291	9.3162	11.1228	DCX
A_87_P037642	3.86019	down	5.36005	down	5.39591	7.34458	7.33431	9.75656	DIO2
A_87_P009122	2.50194	down	2.06361	down	4.7148	6.03785	5.51959	6.56476	DLX5
A_87_P003870	2.62472	down	7.71759	down	11.9977	13.3899	14.1368	17.085	DNAJA4
A_87_P003954	8.58508	down	3.13292	down	9.77525	12.8771	10.1513	11.7988	DOK5
A_87_P017224	2.38528	down	2.229	down	4.65528	5.90944	5.76149	6.91789	DPEP1
A_87_P019836	3.46445	down	2.97843	down	11.3495	13.1421	11.5282	13.1028	DPT
A_87_P037706	4.87533	down	7.00441	down	10.9469	13.2324	11.0785	13.8868	DPYSL3
A_87_P015922	2.42928	down	2.58237	down	12.395	13.6755	14.0894	15.4581	DUSP1
A_87_P024039	7.76455	down	4.06376	down	11.9834	14.9403	13.7604	15.7832	DUSP26
A_87_P037501	2.17078	down	2.24712	down	8.92838	10.0466	9.3521	10.5202	EBF1
A_87_P022634	2.72779	down	2.31138	down	14.0464	15.4941	14.3376	15.5464	ECHS1
A_87_P022069	2.97397	down	2.01623	down	8.89168	10.4641	9.35446	10.3661	EDG2
A_87_P007518	3.81157	down	3.81827	down	8.40907	10.3395	8.49364	10.4266	EDIL3
A_87_P036957	2.05083	down	7.89504	down	7.34584	8.38205	9.96748	12.9484	EGR1
A_87_P009399	4.34387	down	3.48046	down	10.9147	13.0337	10.8778	12.6771	ELN
A_87_P024324	3.5846	down	6.51003	down	6.85581	8.69763	7.82029	10.523	EMP1
A_87_P007215	2.08364	down	2.02069	down	11.85	12.9091	12.3523	13.3671	EMP2
A_87_P024448	2.75991	down	2.33457	down	9.33902	10.8036	9.38815	10.6113	ESRRG
A_87_P009065	2.67571	down	2.29097	down	6.77776	8.19768	5.55774	6.75371	F13A1
A_87_P021934	3.7683	down	6.85097	down	16.1812	18.0951	14.9733	17.7496	FABP3
A_87_P021100	10.18	down	2.19703	down	11.7718	15.1195	12.077	13.2126	FABP4
A_87_P007492	2.00903	down	2.18972	down	6.43409	7.44059	5.58434	6.71509	FAM130A2
A_87_P023043	2.06872	down	2.05535	down	6.31539	7.36413	6.06976	7.10914	FAM38B
A_87_P014464	4.64013	down	2.92998	down	5.99857	8.21273	6.95606	8.50695	FAM69B
A_87_P037962	3.01462	down	2.32099	down	11.4624	13.0544	12.0518	13.2665	FBLN1
A_87_P037800	4.41981	down	2.02058	down	10.5532	12.6972	10.2617	11.2764	FBN1
A_87_P034288	3.90419	down	3.74081	down	10.0772	12.0423	11.2229	13.1262	FGF12
A_87_P013139	2.23224	down	2.67075	down	11.4839	12.6424	11.7935	13.2108	FGL2
A_87_P022782	6.05828	down	4.30686	down	11.3378	13.9367	13.1172	15.2239	FHL2
A_87_P038102	2.05971	down	2.14004	down	5.96134	7.00378	6.66121	7.75885	FLNB
A_87_P007749	3.62616	down	2.56457	down	9.28466	11.1431	9.17216	10.5309	FNDC1
A_87_P032271	2.50995	down	16.3114	down	4.48676	5.81442	5.04299	9.07079	FREQ
A_87_P021917	6.58856	down	3.47476	down	11.5307	14.2507	12.3916	14.1885	FRMD3
A_87_P037498	2.62845	down	2.19569	down	5.40167	6.79588	5.31388	6.44855	FSTL1
A_87_P007610	3.46006	down	2.2722	down	7.78498	9.57578	8.82338	10.0075	GALNT14
A_87_P014932	2.91551	down	2.03228	down	4.29056	5.83431	4.61631	5.63941	GALNTL6
A_87_P017389	2.90735	down	4.56734	down	9.49745	11.0372	9.43753	11.6289	GDPD5
A_87_P008998	3.38454	down	2.39955	down	9.53858	11.2975	10.1205	11.3832	GFRA2
A_87_P008038	2.51903	down	2.24958	down	6.96797	8.30083	6.81644	7.98609	GJC2
A_87_P022258	3.08286	down	37.726	down	4.08621	5.71048	4.34626	9.58375	GJD4
A_87_P022700	2.35523	down	2.25368	down	6.91033	8.1462	7.0397	8.21198	GOLSYN
A_87_P035207	2.47852	down	2.75866	down	10.3189	11.6283	10.5284	11.9924	GRB10
A_87_P000640	2.29025	down	2.41194	down	4.10442	5.29992	4.55317	5.82336	GRIK3
A_87_P015624	3.70413	down	3.76651	down	12.4517	14.3409	12.7593	14.6725	GSTK1
A_87_P022622	2.09333	down	2.27136	down	10.423	11.4888	10.17	11.3535	GSTO1
A_87_P037761	2.16529	down	2.01413	down	7.67388	8.78844	7.07796	8.08812	HABP4
A_87_P037890	2.21307	down	5.93933	down	8.36822	9.51427	8.42772	10.998	HAS2
A_87_P034860	2.08163	down	2.43474	down	5.99014	7.04785	6.53199	7.81575	HHATL
A_87_P003510	12.7499	down	6.52222	down	4.32159	7.99401	5.93128	8.63664	HOMER2
A_87_P021433	96.7578	down	143.759	down	6.82279	13.4191	6.42731	13.5948	HOXC9
A_87_P008978	2.34744	down	2.18553	down	14.9294	16.1605	15.2545	16.3824	HRAS
A_87_P022671	2.37155	down	2.70546	down	10.8939	12.1397	11.6881	13.1239	HS3ST1
A_87_P017607	2.2013	down	3.61858	down	12.3042	13.4425	10.8575	12.7129	HTRA3
A_87_P026288	2.06918	down	2.87276	down	9.55716	10.6062	9.51163	11.0341	IQSEC1
A_87_P023912	6.48523	down	4.90498	down	9.82394	12.5211	9.62929	11.9235	ITGA11
A_87_P037935	41.2666	down	78.0202	down	4.99562	10.3625	6.29414	12.5799	KCND2
A_87_P021644	6.27401	down	47.4683	down	5.4462	8.09559	4.8322	10.4011	KCNIP1
A_87_P038126	4.17053	down	2.29723	down	10.3621	12.4223	10.4907	11.6906	KCNMA1
A_87_P009491	3.32068	down	5.56821	down	5.05419	6.78566	5.10903	7.58624	KDR
A_87_P009856	2.34016	down	2.52044	down	5.6169	6.8435	7.51108	8.84475	KIAA1913
A_87_P029917	2.05625	down	3.17766	down	13.7002	14.7402	14.1505	15.8185	KLF2
A_87_P024473	2.11219	down	5.60082	down	4.76999	5.84873	6.08774	8.57338	KRT23
A_87_P024675	11.928	down	15.9089	down	12.5753	16.1516	12.1346	16.1263	LDHB
A_87_P037249	2.15657	down	2.03994	down	8.73418	9.84292	9.06505	10.0936	LDLR
A_87_P003481	4.75758	down	4.75749	down	7.63231	9.88254	7.62715	9.87735	LGI2
A_87_P007892	2.6392	down	2.03064	down	11.9753	13.3754	12.3459	13.3678	LHFP
A_87_P024505	6.02391	down	2.26673	down	4.67879	7.26949	4.95206	6.13267	LHX8
A_87_P037392	2.21619	down	2.1589	down	12.9572	14.1053	13.8246	14.9349	LIFR
A_87_P003339	3.83458	down	6.45541	down	7.94706	9.88613	8.57639	11.2669	LMCD1
A_87_P021432	50.731	down	80.5705	down	9.84755	15.5123	10.2948	16.6269	LMOD2
A_87_P038137	2.49615	down	2.34635	down	13.3336	14.6533	14.1076	15.338	LOC395260
A_87_P008824	2.0637	down	2.13184	down	12.6105	13.6558	12.5899	13.682	LOC396164
A_87_P015059	311.805	down	622.609	down	9.905	18.1895	9.43094	18.7131	LOC396429
A_87_P009394	2.55545	down	2.79527	down	6.90086	8.25444	7.37521	8.8582	LOC396511
A_87_P009315	3.07966	down	10.2202	down	10.5498	12.1726	11.8528	15.2061	LOC396522
A_87_P016071	3.03067	down	2.5908	down	6.71484	8.31448	6.7445	8.1179	LOC415418
A_87_P022991	10.2925	down	5.44274	down	6.79955	10.1631	6.4607	8.90503	LOC415669
A_87_P023411	2.49925	down	3.32806	down	7.49427	8.81577	7.87341	9.60809	LOC415859
A_87_P024977	7.37138	down	17.4924	down	8.37639	11.2583	6.6327	10.7614	LOC417380
A_87_P004208	5.11967	down	4.92861	down	5.69629	8.05234	7.39037	9.69155	LOC417760
A_87_P024201	6.23663	down	119.102	down	4.6668	7.30757	4.70948	11.6055	LOC417800
A_87_P011850	4.15319	down	3.02693	down	8.85762	10.9118	10.8342	12.4321	LOC417962
A_87_P012512	3.3713	down	2.981	down	11.6009	13.3542	11.1033	12.6791	LOC418747
A_87_P007157	13.3614	down	2.47715	down	5.30991	9.04991	5.1311	6.43979	LOC418892
A_87_P023989	2.07486	down	2.36801	down	5.74484	6.79786	5.96763	7.2113	LOC419842
A_87_P013281	6.11747	down	6.32768	down	8.79901	11.4119	9.20542	11.8671	LOC419913
A_87_P030391	10.3392	down	3.33026	down	8.17865	11.5487	8.38885	10.1245	LOC420138
A_87_P016673	2.69701	down	2.48422	down	5.89518	7.32654	6.91233	8.22513	LOC421268
A_87_P026859	2.69767	down	2.30441	down	7.56722	8.99893	7.93887	9.14326	LOC422316
A_87_P006122	5.9651	down	2.62253	down	6.65256	9.22911	8.07451	9.46547	LOC423347
A_87_P030019	3.12068	down	2.58211	down	12.4236	14.0655	13.1491	14.5177	LOC423636
A_87_P013610	2.28155	down	2.14082	down	5.25436	6.44438	6.51903	7.61719	LOC423752
A_87_P012162	2.26983	down	2.03908	down	5.76516	6.94774	5.51452	6.54244	LOC423893
A_87_P015537	3.93803	down	2.95607	down	5.21674	7.19421	5.41204	6.97572	LOC423922
A_87_P016072	2.54821	down	2.71436	down	8.21892	9.56841	8.536	9.97661	LOC424623
A_87_P021337	2.69698	down	2.0444	down	7.22202	8.65336	8.17185	9.20353	LOC425593
A_87_P026763	2.84528	down	3.24383	down	4.97244	6.48101	5.22291	6.92061	LOC427201
A_87_P024307	2.07912	down	12.0757	down	4.62956	5.68553	5.01019	8.60422	LOC427632
A_87_P019893	5.67288	down	23.2693	down	5.70888	8.21297	6.99923	11.5396	LOC769230
A_87_P010123	3.86498	down	2.91531	down	8.24661	10.1971	7.68465	9.2283	LOC771624
A_87_P013183	5.46561	down	2.47881	down	7.52893	9.97931	8.16649	9.47614	LOC771706
A_87_P028251	3.95308	down	2.87785	down	8.55113	10.5341	8.90872	10.4337	LOC771753
A_87_P026669	2.49297	down	2.86347	down	9.57082	10.8887	7.62774	9.14551	LOC771876
A_87_P012127	6.3714	down	7.1844	down	6.80878	9.48039	6.03069	8.87556	LOC776358
A_87_P007930	3.7999	down	2.64291	down	8.98872	10.9147	9.86238	11.2645	LOXL2
A_87_P008954	3.51927	down	2.65376	down	9.84802	11.6633	9.84887	11.2569	LPL
A_87_P037458	4.38689	down	3.39879	down	8.67015	10.8033	8.51571	10.2807	LRRC17
A_87_P016607	6.27594	down	6.39014	down	9.03008	11.6799	7.791	10.4668	LRRC3B
A_87_P028006	2.96615	down	3.94922	down	10.3076	11.8762	10.1726	12.1541	LTBP1
A_87_P027565	2.02124	down	3.22469	down	5.54262	6.55786	5.38598	7.07514	MACF1
A_87_P022201	4.70235	down	2.54259	down	5.25881	7.49219	5.22859	6.57489	MAMDC2
A_87_P033859	2.38039	down	5.75537	down	4.03845	5.28965	4.99054	7.51545	MAP1B
A_87_P036539	2.8053	down	2.75086	down	8.95549	10.4436	8.94888	10.4088	MCCC1
A_87_P021694	3.2807	down	3.91492	down	4.78869	6.50269	4.18743	6.15642	MCF2L
A_87_P009095	4.20616	down	2.28914	down	8.93176	11.0043	9.96851	11.1633	MIXL1
A_87_P034640	2.58082	down	2.44911	down	8.16882	9.53665	8.84265	10.1349	MMP17
A_87_P023986	2.77417	down	2.33579	down	11.0099	12.4819	11.0357	12.2596	MPP7
A_87_P033988	2.5465	down	2.23204	down	4.73867	6.08719	5.40192	6.56029	MRC2
A_87_P009197	2.9423	down	2.93521	down	5.9221	7.47905	8.4291	9.98256	MSX2
A_87_P022214	67.5786	down	46.2944	down	8.13333	14.2118	8.77427	14.307	MYBPC1
A_87_P017838	539.108	down	1677.83	down	9.24436	18.3188	7.50504	18.2174	MYL10
A_87_P008948	2.07937	down	3.03681	down	14.3509	15.407	15.1028	16.7054	MYL12A
A_87_P015616	27.5216	down	61.2014	down	8.20701	12.9895	6.95816	12.8937	MYL2
A_87_P008958	893.838	down	4951.25	down	8.58826	18.3921	6.15708	18.4307	MYL3
A_87_P022883	6.84221	down	3.37525	down	13.4773	16.2518	15.147	16.9019	MYOT
A_87_P035230	2.8843	down	2.68012	down	13.7672	15.2954	13.7818	15.2041	ND5
A_87_P024649	3.60613	down	4.8925	down	7.40943	9.25988	6.79843	9.089	NDP
A_87_P022829	5.59481	down	3.84897	down	5.23331	7.7174	5.94802	7.89249	NEBL
A_87_P009375	2.03024	down	2.53128	down	7.10932	8.13097	8.66841	10.0083	NGFB
A_87_P018341	2.13997	down	2.21826	down	10.098	11.1956	10.4986	11.648	NLN
A_87_P009170	2.40066	down	2.70066	down	12.8102	14.0737	12.1831	13.6164	NR2F2
A_87_P008910	2.3201	down	5.1458	down	4.43648	5.65067	4.53027	6.89366	NRCAM
A_87_P009776	2.0885	down	2.68353	down	7.69604	8.7585	7.35375	8.77788	NRP1
A_87_P021704	3.68203	down	3.5281	down	5.3226	7.2031	5.21904	7.03793	NUAK2
A_87_P022307	2.65383	down	2.12349	down	8.35185	9.75993	8.43053	9.51697	NUDT2
A_87_P021901	2.0958	down	2.54626	down	9.65401	10.7215	10.7338	12.0822	OBSCN
A_87_P030124	4.84813	down	3.25362	down	10.6229	12.9003	11.4912	13.1933	OTUD7A
A_87_P023062	2.34906	down	2.94796	down	6.11029	7.34237	5.85482	7.41453	PCDH19
A_87_P019799	5.06578	down	3.71843	down	8.42686	10.7676	7.48152	9.37622	PCP4
A_87_P037946	78.3922	down	150.616	down	7.06357	13.3562	6.29647	13.5312	PITX1
A_87_P022287	7.41116	down	18.6366	down	12.0746	14.9643	10.5446	14.7646	PITX2
A_87_P003055	3.51182	down	2.37399	down	12.8151	14.6273	13.0428	14.2901	PITX3
A_87_P036994	2.59652	down	2.11291	down	12.0049	13.3815	11.589	12.6682	PKD2
A_87_P021372	2.66681	down	3.59186	down	5.66995	7.08507	6.0615	7.90623	PLA2G6
A_87_P019853	2.195	down	2.35893	down	5.39391	6.52813	5.57761	6.81574	PLCL1
A_87_P012477	2.91755	down	3.80896	down	9.79676	11.3415	10.4795	12.4089	PLOD2
A_87_P038062	2.96583	down	3.44912	down	6.37924	7.94767	6.35095	8.13718	POLA1
A_87_P017854	2.40705	down	4.3365	down	14.1774	15.4447	13.5337	15.6502	POSTN
A_87_P038068	14.6407	down	4.25088	down	4.62764	8.49954	6.24488	8.33264	PPARGC1A
A_87_P037608	3.73773	down	2.77185	down	8.55276	10.4549	9.07863	10.5495	PRRX1
A_87_P022051	3.5219	down	3.82427	down	9.63641	11.4528	10.5976	12.5328	PTCHD1
A_87_P007927	109.358	down	33.6602	down	5.08037	11.8533	7.04943	12.1224	PTN
A_87_P022606	2.41568	down	9.46938	down	6.50819	7.78062	7.43285	10.6761	PTX3
A_87_P024286	2.83073	down	8.55434	down	8.82854	10.3297	12.4468	15.5435	RASD1
A_87_P023176	2.2789	down	2.16835	down	6.00621	7.19455	6.49905	7.61565	RASD2
A_87_P022563	28.1075	down	2.3377	down	9.59688	14.4098	9.8947	11.1198	RBP7
A_87_P014418	2.9239	down	3.34954	down	4.65174	6.19963	5.12118	6.86514	RCJMB04_11a3
A_87_P015706	3.76969	down	3.41284	down	11.5366	13.451	12.204	13.975	RCJMB04_16e10
A_87_P037118	2.98751	down	2.37292	down	10.4858	12.0647	11.2738	12.5205	RCJMB04_1o7
A_87_P036946	2.45655	down	3.26383	down	12.2791	13.5757	12.0218	13.7283	RCJMB04_4o20
A_87_P037912	2.17227	down	2.20655	down	6.56801	7.68721	7.01353	8.15532	RELN
A_87_P023753	2.18809	down	3.53764	down	14.3707	15.5004	13.8968	15.7196	RGS2
A_87_P012617	8.93456	down	60.412	down	8.26816	11.4276	6.4557	12.3725	RSPO3
A_87_P009018	5.87311	down	6.52164	down	12.0588	14.6129	11.6758	14.381	S100A11
A_87_P037539	22.9566	down	74.8759	down	4.82374	9.34458	4.485	10.7114	SCN5A
A_87_P019380	3.04254	down	5.48447	down	5.03412	6.6394	5.33488	7.79023	SDC1
A_87_P013389	2.06484	down	2.13629	down	6.40383	7.44986	5.72755	6.82265	SEMA3B
A_87_P009109	2.66327	down	2.29983	down	8.81062	10.2238	8.30798	9.5095	SEMA3D
A_87_P037587	3.97617	down	4.36534	down	7.3084	9.29978	7.30272	9.42882	SEMA3F
A_87_P022312	2.6799	down	2.27482	down	14.9349	16.357	14.9659	16.1516	SERPINF2
A_87_P008913	2.37112	down	2.41089	down	13.5162	14.7617	14.2924	15.562	SERPINH1
A_87_P031702	2.97818	down	2.30338	down	7.26269	8.83712	7.59641	8.80016	SH3RF3
A_87_P037787	3.88402	down	4.00504	down	10.0364	11.994	10.0347	12.0366	SLC16A3
A_87_P019979	22.4389	down	26.3825	down	8.14038	12.6283	6.70762	11.4291	SLC16A7
A_87_P022359	2.18328	down	2.0425	down	12.7532	13.8797	12.2168	13.2472	SLC19A1
A_87_P009521	2.17864	down	2.46495	down	10.1346	11.258	10.2043	11.5058	SLC2A1
A_87_P036369	2.81132	down	2.26925	down	8.97991	10.4712	8.70429	9.8865	SLC43A3
A_87_P019437	2.34693	down	2.39234	down	8.54119	9.77196	8.74557	10.004	SLC4A7
A_87_P035754	4.53861	down	5.25197	down	11.9735	14.1558	11.1829	13.5757	SLC6A6
A_87_P038091	2.09917	down	5.19378	down	10.259	11.3288	8.2849	10.6617	SNTB1
A_87_P037858	3.934	down	3.48716	down	7.36543	9.34142	7.18667	8.98872	SPON1
A_87_P029706	2.17514	down	2.13644	down	4.9962	6.11731	4.66256	5.75777	SSR2
A_87_P008829	2.73988	down	5.95119	down	7.19013	8.64425	8.30368	10.8769	ST6GALNAC2
A_87_P012974	4.16292	down	3.61374	down	9.7658	11.8234	10.4029	12.2564	ST8SIA2
A_87_P011079	7.24246	down	19.1415	down	10.1834	13.0399	7.37262	11.6312	STK17A
A_87_P021678	3.32812	down	5.46109	down	6.2486	7.98331	7.06932	9.51851	STK32A
A_87_P010306	2.5202	down	2.19373	down	15.2846	16.6182	15.8696	17.0029	SVIL
A_87_P030669	3.29935	down	2.04303	down	11.9924	13.7145	12.5581	13.5888	SYNC1
A_87_P032944	3.43632	down	9.14708	down	8.21218	9.99304	8.71262	11.9059	SYNJ2
A_87_P024529	2.16394	down	2.10905	down	4.96965	6.08331	4.47327	5.54986	TAGLN3
A_87_P022587	24.116	down	12.1078	down	4.79412	9.38604	4.72804	8.32591	TBX22
A_87_P037996	2.31935	down	17.3727	down	6.98101	8.19473	5.88076	9.99951	TENP
A_87_P008923	2.49753	down	3.14939	down	4.545	5.8655	4.99796	6.65303	TFRC
A_87_P038218	3.50196	down	2.79058	down	9.05993	10.8681	9.29128	10.7718	TGFBI
A_87_P009497	2.06907	down	2.96913	down	8.1681	9.21708	7.9153	9.48534	TGFBR2
A_87_P009418	2.47509	down	2.35622	down	6.21938	7.52687	6.29006	7.52653	THBS3
A_87_P023557	2.72317	down	2.63237	down	13.371	14.8162	12.8222	14.2185	THEM2
A_87_P023658	139.007	down	5.50298	down	6.9641	14.0831	9.37925	11.8395	THRSP
A_87_P038026	2.14678	down	2.04748	down	12.1637	13.2659	12.9858	14.0196	TIMP2
A_87_P037921	2.05822	down	2.00636	down	10.9441	11.9855	11.7052	12.7098	TJP2
A_87_P021926	2.06999	down	2.76475	down	12.2067	13.2564	11.6332	13.1003	TM6SF1
A_87_P013709	8.72105	down	4.88023	down	5.55537	8.67987	7.25636	9.54331	TMCC3
A_87_P015637	9.0686	down	5.51241	down	8.17185	11.3527	9.82674	12.2894	TMEM108
A_87_P037588	2.57707	down	8.77039	down	4.81872	6.18445	4.80274	7.93538	TMEM121
A_87_P010656	3.37512	down	2.94351	down	5.73888	7.49382	7.40889	8.96643	TMEM132C
A_87_P000727	3.86966	down	3.48174	down	10.6282	12.5804	11.2306	13.0304	TMEM200B
A_87_P009468	3.56647	down	5.65642	down	11.963	13.7975	11.5038	14.0037	TMOD1
A_87_P030253	2.74105	down	2.65962	down	5.4307	6.88543	5.18358	6.5948	TMPRSS7
A_87_P014704	2.54982	down	2.87054	down	9.60998	10.9604	10.1635	11.6848	TMTC1
A_87_P031542	4.48813	down	2.11412	down	8.59465	10.7608	9.59688	10.6769	TNFAIP6
A_87_P024446	2.34376	down	4.27262	down	6.89953	8.12836	7.29581	9.39094	TNFSF15
A_87_P009416	3.15015	down	109.148	down	11.1657	12.8212	8.55484	15.325	TNNT2
A_87_P008770	3.97386	down	2.60391	down	14.3013	16.2918	14.064	15.4447	TNXB
A_87_P022637	6.34581	down	2.74777	down	11.3363	14.0021	11.637	13.0952	TPPP
A_87_P037515	3.30668	down	3.56732	down	7.02807	8.75345	5.2045	7.03934	TWIST2
A_87_P023154	2.34139	down	2.05338	down	10.0411	11.2684	10.4113	11.4493	UQCRQ
A_87_P024329	2.33907	down	3.93904	down	6.20206	7.428	8.63945	10.6173	VAMP2
A_87_P035296	2.43359	down	3.66109	down	7.77491	9.05799	7.75479	9.62707	VAV2
A_87_P009816	2.3365	down	4.22816	down	7.08658	8.31093	7.44959	9.52962	VCAN
A_87_P009156	3.16025	down	3.07289	down	7.04966	8.7097	8.10566	9.72526	VIP
A_87_P008879	3.6432	down	2.7133	down	4.69708	6.56229	6.03463	7.47468	VSNL1
A_87_P037386	2.86695	down	3.60798	down	12.8365	14.356	12.4956	14.3468	WFDC1
A_87_P009711	2.19721	down	2.05213	down	8.06455	9.20022	9.85946	10.8966	WISP1
A_87_P009787	3.19382	down	2.17904	down	5.36177	7.03706	6.06253	7.18622	WNT11
A_87_P037675	20.3768	down	22.8521	down	4.07648	8.42533	4.11374	8.628	WNT2B
A_87_P038213	3.1989	down	2.08817	down	12.8288	14.5063	12.0258	13.088	WNT5A
A_87_P021634	2.98534	down	4.0577	down	6.65902	8.23692	7.18536	9.20603	ZC3H12C
A_87_P006731	2.962	down	2.27889	down	5.50217	7.06874	5.90642	7.09475	ZNF385C
A_87_P010510	4.02365	down	7.12555	down	9.42737	11.4359	9.61757	12.4506	ZNF533
A_87_P021727	7.52093	up	9.81161	up	10.523	7.61205	11.1294	7.83493	ABAT
A_87_P035924	2.7667	up	3.01567	up	11.8731	10.405	12.0163	10.4238	ABCF2
A_87_P037213	2.99061	up	5.37305	up	11.3402	9.75975	10.9313	8.50551	ACHE
A_87_P017881	2.09179	up	2.24858	up	16.0147	14.95	15.9253	14.7563	ACYP2
A_87_P008907	10.4765	up	5.54188	up	12.1903	8.80123	12.3245	9.85417	ALDH1A1
A_87_P036854	2.36482	up	2.02732	up	10.1095	8.86781	9.15076	8.13119	ALDH3A2
A_87_P023802	2.02451	up	2.09684	up	9.37161	8.35403	9.17171	8.10349	ALS2CR2
A_87_P021489	2.38665	up	2.85182	up	6.20509	4.95011	6.30793	4.79605	ANKS3
A_87_P006989	2.01604	up	3.72013	up	7.04853	6.037	7.1333	5.23795	AOF1
A_87_P023880	4.05004	up	2.64947	up	9.83861	7.82067	9.59235	8.18665	AP1S3
A_87_P022512	2.98409	up	2.7454	up	7.86809	6.2908	8.01817	6.56116	ARHGAP28
A_87_P007786	2.13441	up	2.77455	up	14.542	13.4482	14.4111	12.9389	ARIH2
A_87_P030589	2.06126	up	2.03052	up	10.0785	9.03494	9.83825	8.8164	ARMC10
A_87_P015988	3.58333	up	4.25416	up	11.8059	9.96462	11.6927	9.60384	ASB14
A_87_P015192	2.22765	up	2.14375	up	13.857	12.7015	13.6676	12.5675	ASB8
A_87_P013532	3.13985	up	2.07369	up	10.3217	8.67102	9.57902	8.52682	ATP6V0A1
A_87_P036133	2.4163	up	4.57545	up	5.87346	4.60067	6.04622	3.8523	BHLHB4
A_87_P005932	5.77572	up	8.07524	up	11.4136	8.88364	11.3156	8.30214	BMP7
A_87_P036763	2.00931	up	2.23515	up	9.77416	8.76746	9.59204	8.43167	BRAP
A_87_P036577	2.44487	up	2.45536	up	11.5905	10.3008	11.4705	10.1746	BTBD9
A_87_P036788	2.51835	up	3.69087	up	11.1987	9.86626	11.7384	9.8544	BZW2
A_87_P011316	2.91723	up	2.37277	up	7.60769	6.06309	7.33787	6.0913	C14orf118
A_87_P009336	2.50628	up	3.18834	up	11.2875	9.96199	11.6434	9.97054	C-16
A_87_P014661	3.32408	up	2.17558	up	12.6698	10.9368	11.7718	10.6504	C1orf142
A_87_P015350	2.99114	up	2.199	up	9.65842	8.07773	9.87103	8.73418	C3orf14
A_87_P025992	4.01468	up	2.76787	up	6.58795	4.58267	5.34221	3.87344	C5
A_87_P003755	3.35791	up	4.19493	up	7.42514	5.67758	6.99944	4.93079	C6orf85
A_87_P024544	3.30141	up	2.64673	up	12.0369	10.3138	10.5305	9.12632	C7orf24
A_87_P026155	2.52793	up	2.57951	up	8.74956	7.41161	8.09246	6.72536	CABIN1
A_87_P016613	2.49095	up	2.45698	up	15.6358	14.3191	16.2724	14.9755	CALM1
A_87_P028425	2.3062	up	2.10356	up	6.51217	5.30665	5.97478	4.90194	CBLN2
A_87_P038582	2.03838	up	3.7746	up	5.26719	4.23976	6.95462	5.0383	CCDC141
A_87_P030936	2.96027	up	2.35508	up	6.96633	5.4006	6.44645	5.21067	CCDC92
A_87_P021851	2.86678	up	2.03263	up	13.7703	12.2509	13.5293	12.506	CCNG1
A_87_P008706	2.11995	up	2.23752	up	14.0684	12.9844	13.8148	12.6529	CEBPB
A_87_P030709	2.12791	up	2.2298	up	9.21507	8.12563	7.94797	6.79106	CFTR
A_87_P015484	2.077	up	2.12174	up	9.89058	8.83608	8.09303	7.00778	CHAD
A_87_P017296	20.761	up	3.34245	up	16.6627	12.2869	16.5943	14.8534	CIP1
A_87_P008799	2.56993	up	3.15923	up	5.20282	3.84109	5.76644	4.10687	CNGA3
A_87_P023804	6.76689	up	2.95326	up	9.54998	6.79149	7.78243	6.22012	COL19A1
A_87_P037993	2.35846	up	3.27849	up	7.21339	5.97554	7.17457	5.46154	CRDS2
A_87_P021605	2.00241	up	2.01553	up	13.5319	12.5301	13.4764	12.4652	CREBL2
A_87_P009518	2.72846	up	2.65117	up	10.5091	9.061	9.95878	8.55215	CRK
A_87_P011198	2.22031	up	3.4391	up	14.2968	13.1461	14.6987	12.9167	CRYL1
A_87_P024268	3.41822	up	2.87153	up	11.4221	9.64887	12.6343	11.1125	CTTNBP2
A_87_P035687	2.05673	up	2.11543	up	11.5345	10.4942	11.2792	10.1983	CUGBP1
A_87_P035211	3.89014	up	6.81919	up	12.233	10.2732	12.5349	9.76534	CUGBP2
A_87_P022631	4.40029	up	3.08379	up	11.1937	9.05611	11.245	9.62034	CXorf41
A_87_P003401	4.66144	up	3.18685	up	7.36021	5.13943	7.40738	5.73524	CYP27A1
A_87_P018159	2.55327	up	3.80928	up	10.7654	9.41302	10.9909	9.06139	DET1
A_87_P025467	3.70679	up	2.59606	up	7.77771	5.88754	9.23458	7.85826	DFNB59
A_87_P038042	2.07579	up	2.87445	up	7.90125	6.84759	8.37196	6.84867	DNMT3B
A_87_P003803	2.89459	up	2.10949	up	15.9554	14.4221	14.9566	13.8797	DPP7
A_87_P007409	2.6545	up	2.52671	up	10.714	9.30557	10.2386	8.90138	DUSP15
A_87_P035024	2.63877	up	3.86076	up	8.10349	6.70363	7.93263	5.98374	EDARADD
A_87_P022137	14.0372	up	15.148	up	10.3602	6.549	11.2192	7.29812	EGLN3
A_87_P015265	3.32086	up	3.6077	up	9.57373	7.84217	10.0491	8.19806	ESCO1
A_87_P011510	2.61819	up	2.06209	up	14.8553	13.4667	14.3718	13.3277	FAM44B
A_87_P027038	2.47572	up	5.58152	up	6.95895	5.6511	6.97656	4.4959	FANCF
A_87_P035274	13.6675	up	25.8284	up	11.5704	7.79777	11.4663	6.77542	FET1
A_87_P009222	2.76368	up	4.2079	up	7.32045	5.85385	8.74956	6.67646	FGF4
A_87_P037796	2.12589	up	2.95119	up	7.49253	6.40446	8.04851	6.48722	FHF-2
A_87_P024004	6.84434	up	2.58993	up	6.02532	3.25041	5.08119	3.70828	GAL1
A_87_P021787	2.91335	up	4.83624	up	5.52445	3.98178	5.83146	3.55757	GAL3ST2
A_87_P008927	7.83932	up	3.75931	up	13.8385	10.8677	13.3754	11.4649	GART
A_87_P009057	2.86129	up	3.60974	up	9.33349	7.81683	9.43129	7.57939	GDF3
A_87_P010034	2.27077	up	2.30267	up	10.4876	9.30441	9.90595	8.70264	GEMIN8
A_87_P037937	8.58206	up	18.0095	up	7.33087	4.22954	9.28117	5.11049	GJB6
A_87_P024327	3.71375	up	3.39029	up	13.2058	11.313	13.4186	11.6572	GPD2
A_87_P035021	7.799	up	7.15254	up	6.85493	3.89164	6.83877	4.00031	GPM6A
A_87_P024614	7.58846	up	4.04559	up	8.81748	5.89367	11.1582	9.14187	GPR160
A_87_P035585	2.03814	up	3.68758	up	13.1102	12.083	13.3671	11.4845	HAGHL
A_87_P021517	2.74393	up	2.1878	up	11.5393	10.083	11.4649	10.3354	HDAC11
A_87_P023040	5.95018	up	3.77017	up	12.9381	10.3652	14.3635	12.4489	HOMER3
A_87_P009293	2.58699	up	3.15287	up	10.4764	9.1051	10.1628	8.50617	HOXA11
A_87_P035208	2.34008	up	2.70595	up	12.6618	11.4353	12.8434	11.4072	HOXA6
A_87_P037635	2.85112	up	4.33861	up	13.7009	12.1894	14.2094	12.0922	HOXA7
A_87_P035430	2.62146	up	2.44971	up	10.7423	9.35192	10.8701	9.57747	IL10RB
A_87_P035516	2.10756	up	2.32532	up	7.97178	6.8962	9.08768	7.87025	IL7
A_87_P021834	2.64819	up	2.33944	up	12.1945	10.7895	12.1726	10.9464	IMPAD1
A_87_P036808	3.3449	up	3.35913	up	15.9666	14.2247	15.7717	14.0236	ITFG1
A_87_P002593	2.45807	up	2.12056	up	7.97551	6.67799	7.89815	6.81371	ITSN1
A_87_P040811	5.6181	up	7.62295	up	6.65497	4.16488	7.48282	4.55247	JMJD7-PLA2G4B
A_87_P019909	3.48414	up	2.70591	up	10.7937	8.99291	11.0065	9.57042	KCNK1
A_87_P006953	2.17807	up	2.03937	up	9.01758	7.89453	8.22337	7.19525	KIAA0284
A_87_P018234	3.28299	up	5.83402	up	7.15227	5.43727	7.92806	5.38357	KIAA1946
A_87_P040379	2.32383	up	2.75173	up	15.1375	13.921	14.7223	13.262	LMX1A
A_87_P037586	6.38525	up	4.16518	up	8.80368	6.12894	9.60694	7.54857	LOC395251
A_87_P037790	2.26039	up	2.54515	up	8.08624	6.90967	8.27307	6.92532	LOC395589
A_87_P009804	2.15586	up	2.83689	up	9.59018	8.48191	9.65632	8.15201	LOC396026
A_87_P016134	2.04795	up	3.40573	up	7.07025	6.03607	6.845	5.07704	LOC416530
A_87_P023939	2.42504	up	2.90237	up	10.1665	8.88846	9.3477	7.81047	LOC418258
A_87_P025816	9.79228	up	11.8908	up	8.60385	5.31221	8.00669	4.43492	LOC418343
A_87_P014279	2.13037	up	2.03334	up	11.6304	10.5393	11.2828	10.259	LOC419282
A_87_P003029	3.28424	up	2.51394	up	11.1582	9.44266	10.6551	9.32511	LOC420211
A_87_P023967	5.33051	up	3.66612	up	11.6769	9.26268	9.53125	7.657	LOC420301
A_87_P024536	2.47134	up	2.4817	up	11.3527	10.0474	11.1484	9.83712	LOC420552
A_87_P024752	3.55656	up	4.09614	up	12.5042	10.6737	12.3231	10.2888	LOC420553
A_87_P023255	2.68162	up	5.76344	up	14.2081	12.785	12.8886	10.3617	LOC420807
A_87_P026101	2.16428	up	2.80956	up	11.2888	10.1749	11.9329	10.4425	LOC421447
A_87_P025073	12.1951	up	2.40691	up	7.89844	4.29022	5.86094	4.59375	LOC422510
A_87_P013792	4.02214	up	2.90808	up	7.10295	5.09499	7.50477	5.96471	LOC422887
A_87_P023814	2.65691	up	4.27857	up	12.469	11.0592	12.4789	10.3818	LOC423256
A_87_P017449	2.53779	up	2.65659	up	7.63723	6.29366	7.36543	5.95585	LOC425001
A_87_P026913	4.22243	up	6.19209	up	14.2762	12.1981	15.2166	12.5862	LOC426881
A_87_P016043	2.39118	up	4.08548	up	5.57079	4.31306	5.94694	3.91643	LOC427412
A_87_P024021	9.69699	up	7.0094	up	10.5883	7.31075	13.2055	10.3962	LOC427491
A_87_P000700	2.06787	up	2.12095	up	5.37654	4.32839	5.28877	4.20406	LOC428758
A_87_P013022	2.78202	up	2.3856	up	10.3568	8.88072	9.57578	8.32142	LOC428770
A_87_P020571	2.56178	up	2.48935	up	8.75287	7.39572	8.48429	7.16852	LOC768477
A_87_P001054	2.20352	up	3.90425	up	5.24197	4.10216	5.27179	3.30675	LOC768504
A_87_P026044	2.42281	up	5.63881	up	8.64527	7.36859	10.2596	7.76422	LOC768751
A_87_P023863	3.09906	up	5.03514	up	7.15469	5.52286	7.22027	4.88824	LOC769154
A_87_P021340	2.67229	up	2.2194	up	6.00327	4.58519	5.00693	3.85676	LOC769811
A_87_P030342	2.02649	up	2.62276	up	6.68288	5.6639	7.86172	6.47064	LOC770330
A_87_P030657	3.1551	up	7.04679	up	7.81514	6.15746	7.80077	4.9838	LOC770392
A_87_P030321	2.57108	up	2.57595	up	9.82268	8.46031	9.64887	8.28377	LOC770923
A_87_P020282	4.27797	up	6.84132	up	10.2455	8.14862	12.1951	9.42085	LOC771401
A_87_P000174	4.75688	up	2.92981	up	8.61408	6.36407	7.9925	6.4417	LOC772171
A_87_P032878	4.35188	up	2.111	up	8.07451	5.95287	6.72243	5.6445	LOC776535
A_87_P016587	2.41506	up	2.29789	up	7.93962	6.66756	7.5401	6.33978	LRRC48
A_87_P003327	4.98665	up	5.09413	up	11.0758	8.75777	11.1925	8.8437	LRRC8B
A_87_P023475	2.52656	up	2.97167	up	10.2674	8.9302	10.0723	8.50104	LY96
A_87_P030902	9.32315	up	4.17312	up	6.86307	3.64225	6.72793	4.6668	MAK
A_87_P035676	10.0324	up	2.64907	up	9.31599	5.98939	8.11625	6.71076	MAL2
A_87_P022302	2.38155	up	2.62215	up	11.2267	9.9748	12.2287	10.8379	MAT1A
A_87_P023509	2.23211	up	2.92522	up	11.8043	10.6459	12.2823	10.7338	METTL6
A_87_P036179	2.1199	up	2.06912	up	11.7587	10.6747	11.522	10.473	MIB2
A_87_P023976	2.14146	up	2.55848	up	15.6777	14.5791	15.4962	14.1409	MID1IP1
A_87_P037168	74.9184	up	10.0019	up	10.4989	4.27168	8.57904	5.25683	MMP7
A_87_P022273	2.63111	up	2.33202	up	14.9888	13.5931	14.1029	12.8813	MOSPD1
A_87_P031358	2.45823	up	2.07447	up	9.0703	7.77268	8.1027	7.04995	MSI1
A_87_P009002	34.3888	up	27.2081	up	17.1119	12.008	18.0951	13.3291	MYH6
A_87_P035641	2.54816	up	2.04116	up	15.1487	13.7993	14.8754	13.846	NEK6
A_87_P023587	3.52058	up	7.96355	up	7.20928	5.39346	9.47941	6.486	NETO2
A_87_P040409	2.26369	up	2.12509	up	5.58683	4.40816	5.45057	4.36304	NHLRC3
A_87_P028047	3.38544	up	4.35346	up	12.8306	11.0712	12.2596	10.1375	NOX1
A_87_P030088	2.67905	up	2.58367	up	9.83266	8.41094	9.79914	8.42972	NRIP1
A_87_P022816	2.69182	up	3.20318	up	13.2717	11.8431	13.0253	11.3458	NRSN1
A_87_P024656	2.42305	up	2.47119	up	10.9633	9.68646	10.557	9.25183	NUP43
A_87_P016044	2.09591	up	2.05713	up	12.5158	11.4482	12.1786	11.1379	OCRL
A_87_P037075	2.35996	up	2.52353	up	7.83987	6.60111	7.47777	6.14233	ORC1L
A_87_P014327	2.39517	up	2.61447	up	15.9498	14.6897	15.7214	14.3349	OSTC
A_87_P022513	2.09224	up	2.88367	up	11.2813	10.2163	11.3173	9.78941	PBLD
A_87_P022853	2.23171	up	3.50733	up	9.04157	7.88342	9.64844	7.83807	PCMTD2
A_87_P031514	3.21052	up	2.2428	up	11.9809	10.2981	11.6956	10.5303	PDE10A
A_87_P002762	8.93212	up	5.36845	up	7.96814	4.80913	9.94381	7.5193	PFKFB3
A_87_P037090	2.76755	up	4.05133	up	15.6095	14.1409	15.8936	13.8752	PHKB
A_87_P035827	2.48893	up	2.12289	up	10.3437	9.02814	10.0837	8.99769	PIGA
A_87_P021685	6.29427	up	3.68607	up	10.548	7.894	9.61567	7.73359	POF1B
A_87_P022514	2.67906	up	3.57885	up	12.3706	10.9489	12.6618	10.8223	POLB
A_87_P009458	2.9239	up	5.35438	up	15.0025	13.4546	14.4136	11.9929	PON2
A_87_P037788	2.54681	up	2.61365	up	14.5542	13.2055	15.0241	13.638	POPDC3
A_87_P009702	5.69998	up	5.61507	up	10.5552	8.04422	10.8183	8.32899	PRKAG3
A_87_P010663	3.16966	up	2.71447	up	7.69989	6.03556	6.55762	5.11695	PRTG
A_87_P038224	2.85754	up	2.18423	up	6.9329	5.41813	5.85976	4.73264	PSAP
A_87_P036218	3.35404	up	3.97707	up	14.2298	12.4839	14.0822	12.0905	PTP4A1
A_87_P037845	2.51921	up	2.1984	up	10.0948	8.76188	10.6712	9.53477	PTPLA
A_87_P009274	5.59378	up	2.44934	up	10.6466	8.16281	11.8147	10.5223	PVALB
A_87_P014652	4.43534	up	5.51925	up	7.26949	5.12045	7.7008	5.23633	RAB17
A_87_P024419	2.4915	up	3.67959	up	9.09718	7.78017	10.4339	8.55435	RAB19
A_87_P038340	2.11101	up	2.52489	up	11.0674	9.98949	11.0341	9.69785	RARRES2
A_87_P002034	2.77319	up	3.27828	up	12.0961	10.6245	11.6112	9.89823	RBM20
A_87_P036540	2.58629	up	3.38209	up	11.8076	10.4367	9.74899	7.99108	RCJMB04_13e7
A_87_P036475	4.36812	up	6.23665	up	14.2469	12.1199	14.7971	12.1564	RCJMB04_15m4
A_87_P036425	2.31879	up	2.41409	up	12.5592	11.3458	12.9994	11.7279	RCJMB04_17e23
A_87_P037159	2.09877	up	2.13533	up	11.7886	10.719	11.325	10.2306	RCJMB04_1h22
A_87_P036190	5.82513	up	5.11353	up	9.68957	7.14728	9.46624	7.11192	RCJMB04_25e3
A_87_P036172	3.94453	up	6.45259	up	8.52741	6.54755	9.76894	7.07906	RCJMB04_25m5
A_87_P036081	2.91605	up	2.57789	up	10.5694	9.02543	10.0289	8.66273	RCJMB04_29k9
A_87_P036866	2.2479	up	2.21205	up	17.2796	16.111	16.8727	15.7273	RCJMB04_6g16
A_87_P035012	3.9771	up	5.7212	up	13.7574	11.7657	13.3108	10.7945	RCJMB04_6p13
A_87_P006262	2.42365	up	2.9992	up	8.58893	7.31175	8.75748	7.1729	RCJMB04_9b21
A_87_P035268	2.11252	up	2.51412	up	11.4313	10.3523	11.776	10.4459	RHD
A_87_P017096	2.78225	up	2.02637	up	9.27051	7.79427	8.55559	7.53669	RINT1
A_87_P024342	2.04608	up	2.22286	up	13.9813	12.9484	13.8496	12.6972	RNF4
A_87_P017703	2.07063	up	2.23007	up	9.63996	8.58989	9.52503	8.36794	RNFT1
A_87_P037226	2.27677	up	3.16449	up	10.8658	9.67885	11.6931	10.0311	ROR1
A_87_P017012	2.07587	up	2.11234	up	5.60317	4.54945	4.69295	3.61411	RPGRIP1L
A_87_P036049	2.4893	up	2.95493	up	17.2192	15.9034	16.6107	15.0476	RPIA
A_87_P017601	3.01637	up	3.22739	up	16.1031	14.5102	16.5027	14.8123	RPS27L
A_87_P036552	2.23524	up	3.96157	up	13.2374	12.077	13.1566	11.1705	RQCD1
A_87_P034247	2.08961	up	5.85252	up	11.0728	10.0096	11.5767	9.02759	RXRA
A_87_P009798	2.01278	up	2.66869	up	10.7848	9.77558	10.3193	8.90313	SETDB1
A_87_P023789	2.74626	up	3.82268	up	8.6422	7.18473	8.29353	6.35895	SFXN5
A_87_P024717	4.35291	up	3.1681	up	9.41696	7.29499	11.2456	9.58198	SGMS2
A_87_P003024	6.23326	up	4.70088	up	7.1977	4.55771	6.60964	4.37671	SGPP2
A_87_P037629	2.64618	up	2.29418	up	12.5524	11.1484	13.0995	11.9015	SIAH1
A_87_P016176	2.40719	up	2.14099	up	15.3643	14.0969	16.7415	15.6432	SIK1
A_87_P038050	2.70506	up	4.40849	up	9.62589	8.19023	10.8157	8.67543	SIX2
A_87_P031701	5.85353	up	2.53217	up	9.38339	6.83408	6.30097	4.9606	SLC22A2
A_87_P015437	2.02137	up	2.16312	up	10.6514	9.63604	10.7782	9.66512	SLC25A26
A_87_P003115	5.02289	up	3.8577	up	10.9091	8.5806	8.78873	6.84098	SLC47A2
A_87_P026293	3.59251	up	2.73336	up	8.48664	6.64164	8.57398	7.1233	SMOC1
A_87_P037743	2.89563	up	10.2519	up	11.0003	9.46646	13.3391	9.98131	SNCG
A_87_P031073	2.2017	up	2.12183	up	11.9055	10.7669	12.2105	11.1252	SNHG8
A_87_P022729	3.60153	up	3.51925	up	11.5226	9.674	10.2301	8.41488	SNX16
A_87_P023640	2.64292	up	3.25779	up	7.36492	5.96278	8.19473	6.49084	SNX30
A_87_P016470	2.38656	up	2.2687	up	9.54331	8.28838	10.1299	8.948	SOBP
A_87_P017952	8.66595	up	2.39389	up	11.749	8.63367	10.0526	8.79322	SPP1
A_87_P007634	2.00662	up	4.27003	up	14.4465	13.4417	15.6223	13.5281	SRBD1
A_87_P002781	2.82205	up	3.46762	up	9.73448	8.23774	9.3277	7.53375	SS18L1
A_87_P018584	3.13684	up	2.0863	up	9.47614	7.82683	9.01857	7.95763	ST8SIA6
A_87_P023189	4.13063	up	4.40649	up	10.2034	8.157	9.9077	7.76807	STAM
A_87_P007649	2.4559	up	2.508	up	13.874	12.5777	14.2036	12.8771	STBD1
A_87_P023421	10.9512	up	15.0471	up	12.9453	9.49224	13.3035	9.3921	STYK1
A_87_P009037	3.68075	up	4.97344	up	6.55762	4.67762	5.9385	3.62425	TBX19
A_87_P025677	2.26725	up	3.66397	up	7.16173	5.98078	6.55919	4.68579	TCFL5
A_87_P035112	4.54901	up	5.52715	up	11.2753	9.08973	10.6207	8.15413	TGFA
A_87_P036601	2.75443	up	3.10447	up	8.37392	6.91216	8.48902	6.85467	TMED8
A_87_P023633	2.25544	up	3.00538	up	13.8299	12.6565	13.7868	12.1993	TMEM183B
A_87_P027928	3.45921	up	2.58047	up	7.09616	5.30571	6.1399	4.77227	TMEM20
A_87_P003146	3.69392	up	4.25885	up	10.9054	9.02024	10.563	8.47256	TMEM9
A_87_P037840	2.17449	up	2.94641	up	17.8748	16.7542	18.1075	16.5486	TMOD4
A_87_P009388	11.0166	up	51.0248	up	12.9222	9.46058	13.8894	8.2163	TNNT3
A_87_P008157	2.56578	up	3.02002	up	16.8072	15.4478	17.2192	15.6246	TTL
A_87_P023722	3.18555	up	3.86456	up	15.3845	13.7129	15.0492	13.0989	UBE2Q2
A_87_P010746	3.3325	up	2.3598	up	6.52238	4.78578	5.1082	3.86953	UBE4B
A_87_P018689	2.69743	up	2.19578	up	8.86519	7.43361	7.94198	6.80725	UPB1
A_87_P022639	2.19501	up	6.70693	up	9.4777	8.34347	8.77146	6.02581	UPP2
A_87_P023105	2.18753	up	2.20967	up	13.0185	11.8892	13.1577	12.0139	WDTC1
A_87_P018178	3.3359	up	3.35098	up	9.78487	8.0468	9.83761	8.09303	WWC2
A_87_P017494	3.38492	up	2.35842	up	5.4703	3.71118	5.98118	4.74336	ZNF512B
A_87_P024759	2.57979	up	3.41929	up	8.87502	7.50777	9.31322	7.53952	ZRANB1
A_87_P012450	2.09965	up	2.45775	up	10.3878	9.31761	10.5223	9.22493	ZZEF1
