# Supplementary material for: Identification of differentially expressed genes and pathways for intramuscular fat metabolism between breast and thigh tissues of chickens
Source: BMC Genomics. 2018 Jan 16;19:55. doi: 10.1186/s12864-017-4292-3 (PMC5771206; doi:10.1186/s12864-017-4292-3)
Supplement: Supplementary file 2 — The biological process of enriched GO terms based on 515 DEGs. (XLS 516 kb) [file 12864_2017_4292_MOESM2_ESM.xls]

## Sheet: Enriched GO terms
The biological_process of enriched GO terms based on 515 DEGs
GOID	Term	Level	Number in your list (q)	Number on microarray (m)	Log odds-ratio	p-value
GO:0007034	vacuolar transport	6	3	6	3.725	0.03659
GO:0001906	cell killing	1	3	6	3.725	0.03659
GO:0015908	fatty acid transport	10	3	6	3.725	0.03659
GO:0050819	negative regulation of coagulation	5	3	6	3.725	0.03659
GO:0010171	body morphogenesis	4	3	6	3.725	0.03659
GO:0001937	negative regulation of endothelial cell proliferation	7	3	6	3.725	0.03659
GO:0042552	myelination	12	3	6	3.725	0.03659
GO:0010594	regulation of endothelial cell migration	7	3	6	3.725	0.03659
GO:0006071	glycerol metabolic process	7	3	6	3.725	0.03659
GO:0019400	alditol metabolic process	6	3	6	3.725	0.03659
GO:0016032	viral reproduction	3	3	6	3.725	0.03659
GO:0044236	multicellular organismal metabolic process	3	3	6	3.725	0.03659
GO:0003208	cardiac ventricle morphogenesis	10	3	6	3.725	0.03659
GO:0003229	ventricular cardiac muscle tissue development	9	3	6	3.725	0.03659
GO:0003231	cardiac ventricle development	9	3	6	3.725	0.03659
GO:0055010	ventricular cardiac muscle tissue morphogenesis	11	3	6	3.725	0.03659
GO:0045931	positive regulation of mitotic cell cycle	6	3	5	3.988	0.02059
GO:0055012	ventricular cardiac muscle cell differentiation	10	3	5	3.988	0.02059
GO:0010883	regulation of lipid storage	4	3	5	3.988	0.02059
GO:0009620	response to fungus	4	3	5	3.988	0.02059
GO:0035162	embryonic hemopoiesis	8	3	5	3.988	0.02059
GO:0031214	biomineral tissue development	6	3	5	3.988	0.02059
GO:0061041	regulation of wound healing	5	4	13	3.025	0.04011
GO:0030111	regulation of Wnt receptor signaling pathway	6	4	13	3.025	0.04011
GO:0071695	anatomical structure maturation	4	4	13	3.025	0.04011
GO:0010721	negative regulation of cell development	6	4	13	3.025	0.04011
GO:0006638	neutral lipid metabolic process	5	4	13	3.025	0.04011
GO:0006909	phagocytosis	6	4	13	3.025	0.04011
GO:0032312	regulation of ARF GTPase activity	13	4	12	3.14	0.0308
GO:0051651	maintenance of location in cell	4	4	12	3.14	0.0308
GO:0048747	muscle fiber development	8	4	11	3.266	0.02166
GO:0016197	endosomal transport	6	4	11	3.266	0.02166
GO:0048644	muscle organ morphogenesis	7	4	11	3.266	0.02166
GO:0048286	lung alveolus development	8	4	11	3.266	0.02166
GO:0032102	negative regulation of response to external stimulus	5	4	10	3.403	0.01464
GO:0072329	monocarboxylic acid catabolic process	8	4	10	3.403	0.01464
GO:0010811	positive regulation of cell-substrate adhesion	6	4	10	3.403	0.01464
GO:0002573	myeloid leukocyte differentiation	9	4	10	3.403	0.01464
GO:0001502	cartilage condensation	8	4	9	3.555	0.009581
GO:0001892	embryonic placenta development	8	4	9	3.555	0.009581
GO:0002274	myeloid leukocyte activation	5	4	9	3.555	0.009581
GO:0010464	regulation of mesenchymal cell proliferation	5	4	9	3.555	0.009581
GO:0043112	receptor metabolic process	5	4	8	3.725	0.006159
GO:0001541	ovarian follicle development	9	4	8	3.725	0.006159
GO:0002053	positive regulation of mesenchymal cell proliferation	6	4	8	3.725	0.006159
GO:0048008	platelet-derived growth factor receptor signaling pathway	8	4	7	3.918	0.003497
GO:0060078	regulation of postsynaptic membrane potential	8	4	6	4.14	0.00166
GO:0060079	regulation of excitatory postsynaptic membrane potential	9	4	6	4.14	0.00166
GO:0008217	regulation of blood pressure	6	5	22	2.588	0.04249
GO:0001942	hair follicle development	7	5	21	2.655	0.03559
GO:0022404	molting cycle process	4	5	21	2.655	0.03559
GO:0022405	hair cycle process	5	5	21	2.655	0.03559
GO:0042303	molting cycle	3	5	21	2.655	0.03559
GO:0042633	hair cycle	4	5	21	2.655	0.03559
GO:0001824	blastocyst development	8	5	21	2.655	0.03559
GO:0031344	regulation of cell projection organization	5	5	21	2.655	0.03559
GO:0045787	positive regulation of cell cycle	5	5	20	2.725	0.029
GO:0034504	protein localization to nucleus	7	5	20	2.725	0.029
GO:0048704	embryonic skeletal system morphogenesis	8	5	20	2.725	0.029
GO:0032012	regulation of ARF protein signal transduction	8	5	19	2.799	0.02275
GO:0009991	response to extracellular stimulus	3	5	18	2.877	0.01775
GO:0050920	regulation of chemotaxis	5	5	18	2.877	0.01775
GO:0035051	cardiocyte differentiation	8	5	17	2.96	0.01372
GO:0007229	integrin-mediated signaling pathway	6	5	17	2.96	0.01372
GO:0010769	regulation of cell morphogenesis involved in differentiation	6	5	17	2.96	0.01372
GO:0031667	response to nutrient levels	4	5	16	3.047	0.01022
GO:0009064	glutamine family amino acid metabolic process	8	5	16	3.047	0.01022
GO:0048638	regulation of developmental growth	4	5	15	3.14	0.007684
GO:0050818	regulation of coagulation	4	5	15	3.14	0.007684
GO:0055007	cardiac muscle cell differentiation	9	5	15	3.14	0.007684
GO:0022602	ovulation cycle process	5	5	15	3.14	0.007684
GO:0042698	ovulation cycle	4	5	15	3.14	0.007684
GO:1901292	nucleoside phosphate catabolic process	7	5	15	3.14	0.007684
GO:0044242	cellular lipid catabolic process	5	5	15	3.14	0.007684
GO:0007223	Wnt receptor signaling pathway, calcium modulating pathway	8	5	15	3.14	0.007684
GO:0035567	non-canonical Wnt receptor signaling pathway	7	5	15	3.14	0.007684
GO:0030239	myofibril assembly	8	5	15	3.14	0.007684
GO:0050680	negative regulation of epithelial cell proliferation	6	5	13	3.347	0.003982
GO:0016358	dendrite development	11	5	12	3.462	0.002717
GO:0051899	membrane depolarization	8	5	10	3.725	0.000999
GO:0001936	regulation of endothelial cell proliferation	6	5	9	3.877	0.0005619
GO:0008360	regulation of cell shape	6	5	9	3.877	0.0005619
GO:0048010	vascular endothelial growth factor receptor signaling pathway	8	5	7	4.24	0.0001162
GO:0072507	divalent inorganic cation homeostasis	7	6	33	2.266	0.04776
GO:0055074	calcium ion homeostasis	8	6	32	2.31	0.04071
GO:0048706	embryonic skeletal system development	7	6	31	2.356	0.03568
GO:0031400	negative regulation of protein modification process	8	6	30	2.403	0.03076
GO:0048589	developmental growth	3	6	28	2.503	0.02147
GO:0050890	cognition	5	6	27	2.555	0.01768
GO:0001667	ameboidal cell migration	6	6	24	2.725	0.009472
GO:0007611	learning or memory	6	6	23	2.787	0.007684
GO:0046545	development of primary female sexual characteristics	6	6	23	2.787	0.007684
GO:0070848	response to growth factor stimulus	4	6	23	2.787	0.007684
GO:0071363	cellular response to growth factor stimulus	6	6	23	2.787	0.007684
GO:0001822	kidney development	7	6	22	2.851	0.006167
GO:0045786	negative regulation of cell cycle	5	6	22	2.851	0.006167
GO:0022900	electron transport chain	4	6	22	2.851	0.006167
GO:0006096	glycolysis	9	6	22	2.851	0.006167
GO:0001890	placenta development	6	6	20	2.988	0.003738
GO:0050795	regulation of behavior	4	6	20	2.988	0.003738
GO:0045926	negative regulation of growth	4	6	20	2.988	0.003738
GO:0046434	organophosphate catabolic process	5	6	19	3.062	0.002847
GO:0051302	regulation of cell division	4	6	18	3.14	0.002058
GO:0008585	female gonad development	8	6	17	3.223	0.001466
GO:0031032	actomyosin structure organization	6	6	17	3.223	0.001466
GO:0060021	palate development	3	6	16	3.31	0.001008
GO:0030308	negative regulation of cell growth	6	6	16	3.31	0.001008
GO:0051781	positive regulation of cell division	5	6	15	3.403	0.0006948
GO:0051130	positive regulation of cellular component organization	5	7	45	2.041	0.04874
GO:0050767	regulation of neurogenesis	8	7	44	2.073	0.04401
GO:0006875	cellular metal ion homeostasis	8	7	42	2.14	0.03523
GO:0033365	protein localization to organelle	6	7	41	2.175	0.03082
GO:0006006	glucose metabolic process	7	7	41	2.175	0.03082
GO:0051050	positive regulation of transport	5	7	39	2.247	0.02298
GO:0016569	covalent chromatin modification	7	7	38	2.285	0.02001
GO:0006869	lipid transport	5	7	36	2.363	0.01448
GO:0046486	glycerolipid metabolic process	5	7	36	2.363	0.01448
GO:0070647	protein modification by small protein conjugation or removal	7	7	35	2.403	0.01236
GO:0007346	regulation of mitotic cell cycle	5	7	33	2.488	0.00883
GO:0044262	cellular carbohydrate metabolic process	4	7	33	2.488	0.00883
GO:0016051	carbohydrate biosynthetic process	5	7	31	2.579	0.006167
GO:0015849	organic acid transport	5	7	31	2.579	0.006167
GO:0046942	carboxylic acid transport	8	7	31	2.579	0.006167
GO:0006936	muscle contraction	5	7	31	2.579	0.006167
GO:0008406	gonad development	7	7	30	2.626	0.005188
GO:0045454	cell redox homeostasis	5	7	30	2.626	0.005188
GO:0032446	protein modification by small protein conjugation	8	7	29	2.675	0.004183
GO:0007596	blood coagulation	5	7	29	2.675	0.004183
GO:0007599	hemostasis	4	7	29	2.675	0.004183
GO:0050817	coagulation	3	7	29	2.675	0.004183
GO:0006007	glucose catabolic process	8	7	29	2.675	0.004183
GO:0019320	hexose catabolic process	7	7	29	2.675	0.004183
GO:0048469	cell maturation	6	7	28	2.725	0.003455
GO:0030855	epithelial cell differentiation	5	7	26	2.832	0.002151
GO:0001764	neuron migration	8	7	26	2.832	0.002151
GO:0016567	protein ubiquitination	9	7	25	2.889	0.00166
GO:0046660	female sex differentiation	5	7	25	2.889	0.00166
GO:0070482	response to oxygen levels	3	7	25	2.889	0.00166
GO:0040013	negative regulation of locomotion	4	7	23	3.009	0.0009559
GO:0001666	response to hypoxia	5	7	23	3.009	0.0009559
GO:0036293	response to decreased oxygen levels	4	7	23	3.009	0.0009559
GO:0010927	cellular component assembly involved in morphogenesis	5	7	22	3.073	0.00072
GO:0030900	forebrain development	8	8	56	1.918	0.04183
GO:0009142	nucleoside triphosphate biosynthetic process	8	8	56	1.918	0.04183
GO:0009607	response to biotic stimulus	2	8	55	1.944	0.03774
GO:0001654	eye development	7	8	53	1.997	0.03087
GO:0035239	tube morphogenesis	5	8	53	1.997	0.03087
GO:0060562	epithelial tube morphogenesis	6	8	53	1.997	0.03087
GO:0005996	monosaccharide metabolic process	5	8	51	2.053	0.02426
GO:0035023	regulation of Rho protein signal transduction	8	8	47	2.171	0.01448
GO:0090066	regulation of anatomical structure size	3	8	47	2.171	0.01448
GO:0007548	sex differentiation	4	8	47	2.171	0.01448
GO:0007268	synaptic transmission	6	8	46	2.202	0.01264
GO:0048608	reproductive structure development	6	8	46	2.202	0.01264
GO:0061458	reproductive system development	5	8	46	2.202	0.01264
GO:0006631	fatty acid metabolic process	8	8	45	2.234	0.01094
GO:0033124	regulation of GTP catabolic process	10	8	44	2.266	0.009466
GO:0043087	regulation of GTPase activity	11	8	44	2.266	0.009466
GO:0055065	metal ion homeostasis	7	8	44	2.266	0.009466
GO:0051241	negative regulation of multicellular organismal process	4	8	43	2.299	0.00829
GO:0045860	positive regulation of protein kinase activity	10	8	43	2.299	0.00829
GO:0003013	circulatory system process	4	8	42	2.333	0.007273
GO:0008015	blood circulation	5	8	42	2.333	0.007273
GO:0042110	T cell activation	6	8	42	2.333	0.007273
GO:0071495	cellular response to endogenous stimulus	3	8	42	2.333	0.007273
GO:0010876	lipid localization	3	8	41	2.368	0.006167
GO:0001525	angiogenesis	10	8	41	2.368	0.006167
GO:0045137	development of primary sexual characteristics	5	8	41	2.368	0.006167
GO:0016044	cellular membrane organization	4	8	40	2.403	0.005292
GO:0061024	membrane organization	3	8	40	2.403	0.005292
GO:0015980	energy derivation by oxidation of organic compounds	4	8	40	2.403	0.005292
GO:0032318	regulation of Ras GTPase activity	12	8	39	2.44	0.004516
GO:0001655	urogenital system development	5	8	38	2.477	0.003796
GO:0001763	morphogenesis of a branching structure	4	8	38	2.477	0.003796
GO:0022412	cellular process involved in reproduction in multicellular organism	3	8	38	2.477	0.003796
GO:0033993	response to lipid	4	8	38	2.477	0.003796
GO:0050878	regulation of body fluid levels	3	8	38	2.477	0.003796
GO:0048754	branching morphogenesis of an epithelial tube	7	8	37	2.516	0.003229
GO:0061138	morphogenesis of a branching epithelium	6	8	37	2.516	0.003229
GO:0072001	renal system development	6	8	36	2.555	0.002695
GO:0003012	muscle system process	4	8	34	2.638	0.001766
GO:0030099	myeloid cell differentiation	8	8	32	2.725	0.001143
GO:0016052	carbohydrate catabolic process	4	8	31	2.771	0.000915
GO:0044724	single-organism carbohydrate catabolic process	5	8	31	2.771	0.000915
GO:0046365	monosaccharide catabolic process	6	8	30	2.818	0.0007221
GO:0051216	cartilage development	6	8	30	2.818	0.0007221
GO:0061448	connective tissue development	4	8	30	2.818	0.0007221
GO:0040017	positive regulation of locomotion	4	8	27	2.97	0.000332
GO:0051272	positive regulation of cellular component movement	5	8	27	2.97	0.000332
GO:0055002	striated muscle cell development	7	8	25	3.082	0.0001845
GO:0030335	positive regulation of cell migration	7	8	24	3.14	0.0001328
GO:2000147	positive regulation of cell motility	6	8	24	3.14	0.0001328
GO:0042278	purine nucleoside metabolic process	7	9	71	1.746	0.04874
GO:0046128	purine ribonucleoside metabolic process	8	9	70	1.766	0.04518
GO:0048585	negative regulation of response to stimulus	4	9	68	1.808	0.03753
GO:0009260	ribonucleotide biosynthetic process	9	9	68	1.808	0.03753
GO:0046390	ribose phosphate biosynthetic process	6	9	68	1.808	0.03753
GO:0007276	gamete generation	4	9	66	1.851	0.03151
GO:0009152	purine ribonucleotide biosynthetic process	10	9	64	1.895	0.02566
GO:0031329	regulation of cellular catabolic process	5	9	62	1.941	0.02075
GO:0048610	cellular process involved in reproduction	2	9	60	1.988	0.01646
GO:0009199	ribonucleoside triphosphate metabolic process	8	9	59	2.013	0.01463
GO:0009205	purine ribonucleoside triphosphate metabolic process	9	9	59	2.013	0.01463
GO:0051960	regulation of nervous system development	5	9	53	2.167	0.007247
GO:0009118	regulation of nucleoside metabolic process	6	9	49	2.281	0.004173
GO:0030811	regulation of nucleotide catabolic process	8	9	49	2.281	0.004173
GO:0033121	regulation of purine nucleotide catabolic process	9	9	49	2.281	0.004173
GO:0002521	leukocyte differentiation	8	9	48	2.31	0.003623
GO:0051347	positive regulation of transferase activity	6	9	46	2.372	0.002688
GO:0033674	positive regulation of kinase activity	9	9	45	2.403	0.00225
GO:0006644	phospholipid metabolic process	5	9	42	2.503	0.001312
GO:0015711	organic anion transport	7	9	40	2.573	0.0009043
GO:0007411	axon guidance	13	9	40	2.573	0.0009043
GO:0051129	negative regulation of cellular component organization	5	9	38	2.647	0.0006086
GO:0030326	embryonic limb morphogenesis	7	9	38	2.647	0.0006086
GO:0035113	embryonic appendage morphogenesis	6	9	38	2.647	0.0006086
GO:0006897	endocytosis	5	9	37	2.686	0.0004905
GO:0001503	ossification	3	9	30	2.988	8.391e-05
GO:0055001	muscle cell development	6	9	29	3.037	6.37e-05
GO:0019953	sexual reproduction	2	10	79	1.744	0.03051
GO:0010562	positive regulation of phosphorus metabolic process	6	10	68	1.96	0.009914
GO:0045937	positive regulation of phosphate metabolic process	7	10	68	1.96	0.009914
GO:0009894	regulation of catabolic process	4	10	66	2.003	0.008127
GO:0001934	positive regulation of protein phosphorylation	9	10	65	2.025	0.007364
GO:0042327	positive regulation of phosphorylation	8	10	65	2.025	0.007364
GO:0009144	purine nucleoside triphosphate metabolic process	8	10	63	2.07	0.005878
GO:0055080	cation homeostasis	6	10	62	2.093	0.005188
GO:0009952	anterior/posterior pattern specification	6	10	62	2.093	0.005188
GO:0046649	lymphocyte activation	5	10	62	2.093	0.005188
GO:0006140	regulation of nucleotide metabolic process	7	10	59	2.165	0.003581
GO:1900542	regulation of purine nucleotide metabolic process	8	10	59	2.165	0.003581
GO:0032787	monocarboxylic acid metabolic process	7	10	59	2.165	0.003581
GO:1901615	organic hydroxy compound metabolic process	3	10	59	2.165	0.003581
GO:0045165	cell fate commitment	5	10	57	2.214	0.002754
GO:0007409	axonogenesis	12	10	56	2.24	0.002374
GO:0048562	embryonic organ morphogenesis	7	10	53	2.319	0.001496
GO:0035107	appendage morphogenesis	5	10	48	2.462	0.0006599
GO:0035108	limb morphogenesis	6	10	48	2.462	0.0006599
GO:0032101	regulation of response to external stimulus	4	10	42	2.655	0.0002046
GO:0007178	transmembrane receptor protein serine/threonine kinase signaling pathway	7	10	32	3.047	1.556e-05
GO:0050678	regulation of epithelial cell proliferation	5	10	32	3.047	1.556e-05
GO:0048511	rhythmic process	1	10	29	3.189	5.687e-06
GO:0007519	skeletal muscle tissue development	8	10	27	3.292	2.743e-06
GO:0060538	skeletal muscle organ development	7	10	27	3.292	2.743e-06
GO:0022604	regulation of cell morphogenesis	5	10	26	3.347	1.852e-06
GO:0006281	DNA repair	7	11	94	1.63	0.0326
GO:0051240	positive regulation of multicellular organismal process	4	11	83	1.81	0.01236
GO:0009259	ribonucleotide metabolic process	8	11	80	1.863	0.009275
GO:0019693	ribose phosphate metabolic process	5	11	80	1.863	0.009275
GO:0007610	behavior	2	11	79	1.881	0.008426
GO:0051704	multi-organism process	1	11	78	1.899	0.007684
GO:0006952	defense response	3	11	78	1.899	0.007684
GO:0009150	purine ribonucleotide metabolic process	9	11	74	1.975	0.005165
GO:0072522	purine-containing compound biosynthetic process	5	11	73	1.995	0.00458
GO:0007017	microtubule-based process	3	11	72	2.015	0.004104
GO:0006164	purine nucleotide biosynthetic process	9	11	71	2.035	0.003675
GO:0006820	anion transport	6	11	70	2.056	0.003279
GO:0009100	glycoprotein metabolic process	5	11	69	2.076	0.002925
GO:0009141	nucleoside triphosphate metabolic process	7	11	67	2.119	0.00225
GO:0009101	glycoprotein biosynthetic process	6	11	66	2.14	0.001971
GO:0044708	single-organism behavior	3	11	65	2.162	0.001715
GO:0010942	positive regulation of cell death	5	11	64	2.185	0.001496
GO:0043066	negative regulation of apoptotic process	7	11	63	2.208	0.001299
GO:0043065	positive regulation of apoptotic process	7	11	63	2.208	0.001299
GO:0043068	positive regulation of programmed cell death	6	11	63	2.208	0.001299
GO:0032990	cell part morphogenesis	5	11	62	2.231	0.001124
GO:0048858	cell projection morphogenesis	6	11	61	2.254	0.0009699
GO:0070085	glycosylation	5	11	61	2.254	0.0009699
GO:0006486	protein glycosylation	7	11	60	2.278	0.0008468
GO:0043413	macromolecule glycosylation	6	11	60	2.278	0.0008468
GO:0048667	cell morphogenesis involved in neuron differentiation	10	11	58	2.327	0.0006284
GO:0048812	neuron projection morphogenesis	11	11	58	2.327	0.0006284
GO:0019226	transmission of nerve impulse	5	11	56	2.377	0.0004551
GO:0035637	multicellular organismal signaling	3	11	56	2.377	0.0004551
GO:0051301	cell division	3	11	54	2.43	0.0003264
GO:0006813	potassium ion transport	8	11	51	2.512	0.0001892
GO:0007156	homophilic cell adhesion	5	11	48	2.6	0.0001046
GO:0030334	regulation of cell migration	6	11	46	2.661	6.849e-05
GO:2000145	regulation of cell motility	5	11	46	2.661	6.849e-05
GO:0042060	wound healing	4	11	46	2.661	6.849e-05
GO:0000122	negative regulation of transcription from RNA polymerase II promoter	10	11	45	2.693	5.56e-05
GO:0060541	respiratory system development	5	11	43	2.759	3.484e-05
GO:0021700	developmental maturation	3	11	41	2.827	2.107e-05
GO:0030323	respiratory tube development	6	11	35	3.056	3.842e-06
GO:0042391	regulation of membrane potential	7	11	34	3.097	2.796e-06
GO:0030324	lung development	7	11	34	3.097	2.796e-06
GO:0048738	cardiac muscle tissue development	8	11	26	3.484	1.24e-07
GO:0051049	regulation of transport	4	12	93	1.771	0.009049
GO:0044711	single-organism biosynthetic process	3	12	92	1.787	0.008286
GO:0044283	small molecule biosynthetic process	4	12	87	1.867	0.005245
GO:0009116	nucleoside metabolic process	6	12	87	1.867	0.005245
GO:1901657	glycosyl compound metabolic process	3	12	87	1.867	0.005245
GO:0071822	protein complex subunit organization	4	12	86	1.884	0.004784
GO:0007267	cell-cell signaling	4	12	85	1.901	0.004282
GO:0007423	sensory organ development	6	12	84	1.918	0.003881
GO:0003002	regionalization	5	12	83	1.935	0.003552
GO:0060429	epithelium development	4	12	81	1.97	0.002866
GO:0032270	positive regulation of cellular protein metabolic process	7	12	78	2.025	0.002005
GO:0009719	response to endogenous stimulus	2	12	78	2.025	0.002005
GO:0045596	negative regulation of cell differentiation	5	12	72	2.14	0.0009432
GO:0031401	positive regulation of protein modification process	8	12	70	2.181	0.0007221
GO:0000904	cell morphogenesis involved in differentiation	6	12	67	2.244	0.000478
GO:0043069	negative regulation of programmed cell death	6	12	65	2.288	0.000353
GO:0060548	negative regulation of cell death	5	12	65	2.288	0.000353
GO:0045597	positive regulation of cell differentiation	5	12	64	2.31	0.0003065
GO:0060284	regulation of cell development	5	12	62	2.356	0.0002202
GO:0045859	regulation of protein kinase activity	9	12	62	2.356	0.0002202
GO:0048514	blood vessel morphogenesis	9	12	61	2.38	0.0001888
GO:0048736	appendage development	4	12	51	2.638	2.819e-05
GO:0060173	limb development	5	12	51	2.638	2.819e-05
GO:0001558	regulation of cell growth	5	12	41	2.953	2.387e-06
GO:0051146	striated muscle cell differentiation	6	12	40	2.988	1.794e-06
GO:0006974	response to DNA damage stimulus	5	13	113	1.606	0.01463
GO:0006915	apoptotic process	5	13	86	2	0.001218
GO:0003006	developmental process involved in reproduction	3	13	84	2.033	0.0009606
GO:0000902	cell morphogenesis	5	13	80	2.104	0.0006005
GO:0051336	regulation of hydrolase activity	5	13	78	2.14	0.00046
GO:0043085	positive regulation of catalytic activity	5	13	77	2.159	0.0004045
GO:0016568	chromatin modification	6	13	72	2.256	0.000199
GO:0071310	cellular response to organic substance	5	13	71	2.276	0.0001716
GO:0001701	in utero embryonic development	7	13	70	2.297	0.0001472
GO:0031175	neuron projection development	10	13	69	2.317	0.0001253
GO:0045321	leukocyte activation	4	13	69	2.317	0.0001253
GO:0051338	regulation of transferase activity	5	13	66	2.381	7.655e-05
GO:0016482	cytoplasmic transport	6	13	64	2.426	5.505e-05
GO:0043549	regulation of kinase activity	8	13	64	2.426	5.505e-05
GO:0006935	chemotaxis	4	13	62	2.472	3.803e-05
GO:0042330	taxis	3	13	62	2.472	3.803e-05
GO:0051270	regulation of cellular component movement	4	13	56	2.618	1.152e-05
GO:0042692	muscle cell differentiation	5	13	54	2.671	7.455e-06
GO:0048705	skeletal system morphogenesis	7	13	43	3	4.509e-07
GO:0043933	macromolecular complex subunit organization	3	14	125	1.567	0.01206
GO:0006886	intracellular protein transport	6	14	113	1.713	0.00486
GO:0006325	chromatin organization	5	14	110	1.751	0.003745
GO:0002520	immune system development	5	14	101	1.875	0.001588
GO:0048534	hematopoietic or lymphoid organ development	6	14	96	1.948	0.0009318
GO:1901293	nucleoside phosphate biosynthetic process	7	14	95	1.963	0.0008403
GO:0009165	nucleotide biosynthetic process	8	14	91	2.025	0.0005355
GO:0012501	programmed cell death	4	14	89	2.057	0.0004218
GO:0072521	purine-containing compound metabolic process	4	14	87	2.09	0.0003276
GO:0009967	positive regulation of signal transduction	6	14	87	2.09	0.0003276
GO:0051094	positive regulation of developmental process	4	14	86	2.106	0.0002903
GO:0048729	tissue morphogenesis	4	14	84	2.14	0.0002202
GO:0030097	hemopoiesis	7	14	84	2.14	0.0002202
GO:0006163	purine nucleotide metabolic process	8	14	82	2.175	0.0001697
GO:0008285	negative regulation of cell proliferation	5	14	76	2.285	6.997e-05
GO:0030029	actin filament-based process	3	14	65	2.51	1.048e-05
GO:0030036	actin cytoskeleton organization	5	14	61	2.602	4.724e-06
GO:0051276	chromosome organization	4	15	135	1.555	0.008551
GO:0008219	cell death	3	15	98	2.018	0.0002921
GO:0016265	death	2	15	98	2.018	0.0002921
GO:0051247	positive regulation of protein metabolic process	6	15	95	2.062	0.000202
GO:0001932	regulation of protein phosphorylation	8	15	91	2.124	0.0001213
GO:0009628	response to abiotic stimulus	2	15	91	2.124	0.0001213
GO:0044093	positive regulation of molecular function	3	15	90	2.14	0.0001057
GO:0007420	brain development	7	15	89	2.157	9.213e-05
GO:0010647	positive regulation of cell communication	5	15	88	2.173	8.013e-05
GO:0023056	positive regulation of signaling	4	15	88	2.173	8.013e-05
GO:0048609	multicellular organismal reproductive process	3	15	88	2.173	8.013e-05
GO:0051093	negative regulation of developmental process	4	15	86	2.206	6.174e-05
GO:0010629	negative regulation of gene expression	6	15	79	2.328	2.085e-05
GO:0001775	cell activation	3	15	79	2.328	2.085e-05
GO:0007169	transmembrane receptor protein tyrosine kinase signaling pathway	7	15	73	2.442	7.439e-06
GO:0051253	negative regulation of RNA metabolic process	7	15	70	2.503	4.265e-06
GO:0045892	negative regulation of transcription, DNA-dependent	9	15	67	2.566	2.389e-06
GO:0044057	regulation of system process	4	15	66	2.588	1.958e-06
GO:0040007	growth	1	15	59	2.75	4.19e-07
GO:0040012	regulation of locomotion	3	15	55	2.851	1.523e-07
GO:0007517	muscle organ development	6	15	44	3.173	5.208e-09
GO:0034654	nucleobase-containing compound biosynthetic process	5	16	134	1.659	0.002747
GO:0019941	modification-dependent protein catabolic process	8	16	119	1.831	0.0007106
GO:0043632	modification-dependent macromolecule catabolic process	6	16	119	1.831	0.0007106
GO:0008284	positive regulation of cell proliferation	5	16	114	1.892	0.0004304
GO:0022402	cell cycle process	4	16	109	1.957	0.0002509
GO:0006955	immune response	2	16	107	1.984	0.0001993
GO:0042325	regulation of phosphorylation	7	16	95	2.156	4.433e-05
GO:0007264	small GTPase mediated signal transduction	6	16	90	2.234	2.136e-05
GO:0030030	cell projection organization	3	16	90	2.234	2.136e-05
GO:0048666	neuron development	9	16	90	2.234	2.136e-05
GO:0032504	multicellular organism reproduction	2	16	89	2.25	1.86e-05
GO:0001944	vasculature development	7	16	84	2.333	8.36e-06
GO:0045934	negative regulation of nucleobase-containing compound metabolic process	6	16	84	2.333	8.36e-06
GO:2000113	negative regulation of cellular macromolecule biosynthetic process	7	16	84	2.333	8.36e-06
GO:0001568	blood vessel development	8	16	81	2.386	5.125e-06
GO:0051726	regulation of cell cycle	4	16	78	2.44	3.009e-06
GO:0006873	cellular ion homeostasis	6	16	76	2.477	2.112e-06
GO:0055082	cellular chemical homeostasis	5	16	76	2.477	2.112e-06
GO:0016337	cell-cell adhesion	4	16	75	2.497	1.773e-06
GO:0048568	embryonic organ development	6	16	73	2.536	1.186e-06
GO:0009611	response to wounding	3	16	73	2.536	1.186e-06
GO:0006091	generation of precursor metabolites and energy	3	16	68	2.638	4.306e-07
GO:0022603	regulation of anatomical structure morphogenesis	4	16	58	2.867	3.829e-08
GO:0030198	extracellular matrix organization	4	16	36	3.555	1.082e-11
GO:0043062	extracellular structure organization	3	16	36	3.555	1.082e-11
GO:0044257	cellular protein catabolic process	6	17	127	1.824	0.0004303
GO:0051603	proteolysis involved in cellular protein catabolic process	7	17	125	1.847	0.0003521
GO:0007417	central nervous system development	6	17	112	2.005	8.459e-05
GO:0045944	positive regulation of transcription from RNA polymerase II promoter	10	17	102	2.14	2.38e-05
GO:0044702	single organism reproductive process	3	17	98	2.198	1.366e-05
GO:0070887	cellular response to chemical stimulus	4	17	92	2.289	5.556e-06
GO:0051172	negative regulation of nitrogen compound metabolic process	5	17	87	2.37	2.478e-06
GO:0035295	tube development	4	17	85	2.403	1.779e-06
GO:0040008	regulation of growth	3	17	84	2.421	1.488e-06
GO:0044085	cellular component biogenesis	2	18	177	1.428	0.006807
GO:0044265	cellular macromolecule catabolic process	5	18	152	1.647	0.001143
GO:0022607	cellular component assembly	3	18	142	1.746	0.0004944
GO:0030163	protein catabolic process	5	18	137	1.797	0.0003135
GO:0048584	positive regulation of response to stimulus	4	18	122	1.965	6.614e-05
GO:0030182	neuron differentiation	8	18	119	2	4.622e-05
GO:0090407	organophosphate biosynthetic process	5	18	118	2.013	4.108e-05
GO:0007389	pattern specification process	4	18	114	2.062	2.479e-05
GO:0015672	monovalent inorganic cation transport	7	18	106	2.167	8.491e-06
GO:0010558	negative regulation of macromolecule biosynthetic process	6	18	91	2.387	8.477e-07
GO:0001501	skeletal system development	5	18	84	2.503	2.404e-07
GO:0009057	macromolecule catabolic process	4	19	166	1.598	0.00111
GO:0018130	heterocycle biosynthetic process	4	19	163	1.625	0.0008889
GO:0070727	cellular macromolecule localization	4	19	137	1.875	8.373e-05
GO:0034613	cellular protein localization	5	19	135	1.896	6.849e-05
GO:0032268	regulation of cellular protein metabolic process	6	19	135	1.896	6.849e-05
GO:0048598	embryonic morphogenesis	5	19	114	2.14	5.379e-06
GO:0031399	regulation of protein modification process	7	19	103	2.287	1.092e-06
GO:0031327	negative regulation of cellular biosynthetic process	6	19	98	2.359	4.902e-07
GO:0032989	cellular component morphogenesis	4	19	97	2.373	4.17e-07
GO:0046578	regulation of Ras protein signal transduction	7	19	96	2.388	3.501e-07
GO:0006082	organic acid metabolic process	4	20	176	1.588	0.0007884
GO:0043436	oxoacid metabolic process	5	20	176	1.588	0.0007884
GO:0019752	carboxylic acid metabolic process	6	20	172	1.621	0.0005862
GO:0019438	aromatic compound biosynthetic process	4	20	166	1.672	0.0003557
GO:0033554	cellular response to stress	4	20	141	1.908	3.31e-05
GO:0030001	metal ion transport	7	20	136	1.96	1.886e-05
GO:0044255	cellular lipid metabolic process	4	20	124	2.093	4.323e-06
GO:0051254	positive regulation of RNA metabolic process	7	20	121	2.128	2.915e-06
GO:0045893	positive regulation of transcription, DNA-dependent	9	20	119	2.152	2.241e-06
GO:0009605	response to external stimulus	2	20	102	2.375	1.668e-07
GO:0009890	negative regulation of biosynthetic process	5	20	100	2.403	1.178e-07
GO:0050801	ion homeostasis	5	20	90	2.555	1.794e-08
GO:0007507	heart development	7	20	86	2.621	7.666e-09
GO:0007049	cell cycle	3	21	147	1.918	1.579e-05
GO:0010628	positive regulation of gene expression	6	21	123	2.175	8.043e-07
GO:0060537	muscle tissue development	4	21	54	3.363	4.092e-14
GO:0014706	striated muscle tissue development	5	21	53	3.39	2.621e-14
GO:1901362	organic cyclic compound biosynthetic process	4	22	186	1.646	0.0001809
GO:0046907	intracellular transport	5	22	170	1.775	4.408e-05
GO:1901137	carbohydrate derivative biosynthetic process	4	22	158	1.881	1.306e-05
GO:0000003	reproduction	1	22	152	1.937	6.791e-06
GO:0022414	reproductive process	2	22	141	2.045	1.876e-06
GO:0045935	positive regulation of nucleobase-containing compound metabolic process	6	22	137	2.087	1.123e-06
GO:0016192	vesicle-mediated transport	4	22	135	2.108	8.608e-07
GO:0009792	embryo development ending in birth or egg hatching	5	22	133	2.13	6.676e-07
GO:0043009	chordate embryonic development	6	22	133	2.13	6.676e-07
GO:0009117	nucleotide metabolic process	7	22	131	2.151	5.078e-07
GO:0051056	regulation of small GTPase mediated signal transduction	6	22	119	2.29	8.688e-08
GO:0048870	cell motility	4	22	90	2.693	3.346e-10
GO:0051674	localization of cell	2	22	90	2.693	3.346e-10
GO:0016477	cell migration	5	22	87	2.742	1.625e-10
GO:0015031	protein transport	5	23	189	1.687	6.997e-05
GO:0045184	establishment of protein localization	4	23	189	1.687	6.997e-05
GO:1901566	organonitrogen compound biosynthetic process	4	23	163	1.9	5.623e-06
GO:0010033	response to organic substance	3	23	147	2.049	8.831e-07
GO:0055086	nucleobase-containing small molecule metabolic process	5	23	145	2.069	6.908e-07
GO:0051173	positive regulation of nitrogen compound metabolic process	5	23	143	2.089	5.379e-07
GO:0010605	negative regulation of macromolecule metabolic process	5	23	138	2.14	2.762e-07
GO:0006753	nucleoside phosphate metabolic process	6	23	136	2.161	2.097e-07
GO:0007010	cytoskeleton organization	4	23	117	2.379	1.078e-08
GO:0019725	cellular homeostasis	4	23	114	2.416	6.415e-09
GO:0048878	chemical homeostasis	4	23	110	2.468	3.095e-09
GO:0061061	muscle structure development	3	23	81	2.909	3.787e-12
GO:0051649	establishment of localization in cell	4	24	212	1.582	0.000144
GO:0044271	cellular nitrogen compound biosynthetic process	4	24	185	1.779	1.398e-05
GO:0006357	regulation of transcription from RNA polymerase II promoter	9	24	170	1.901	3.017e-06
GO:0035556	intracellular signal transduction	5	24	161	1.979	1.116e-06
GO:0009892	negative regulation of metabolic process	4	24	145	2.13	1.503e-07
GO:0031324	negative regulation of cellular metabolic process	5	24	133	2.255	2.648e-08
GO:0044723	single-organism carbohydrate metabolic process	4	24	131	2.277	1.942e-08
GO:0010557	positive regulation of macromolecule biosynthetic process	6	25	157	2.075	1.565e-07
GO:0048699	generation of neurons	7	25	153	2.112	9.327e-08
GO:0050877	neurological system process	4	25	143	2.209	2.282e-08
GO:0006928	cellular component movement	3	25	132	2.325	4.081e-09
GO:0009891	positive regulation of biosynthetic process	5	26	166	2.051	1.083e-07
GO:0022008	neurogenesis	6	26	164	2.068	8.505e-08
GO:0031328	positive regulation of cellular biosynthetic process	6	26	162	2.086	6.56e-08
GO:0050790	regulation of catalytic activity	4	26	159	2.113	4.338e-08
GO:0019220	regulation of phosphate metabolic process	6	26	157	2.131	3.328e-08
GO:0042981	regulation of apoptotic process	6	26	149	2.207	1.06e-08
GO:0045595	regulation of cell differentiation	4	26	146	2.236	6.772e-09
GO:0007167	enzyme linked receptor protein signaling pathway	6	26	108	2.671	5.77e-12
GO:0009059	macromolecule biosynthetic process	4	27	345	1.05	0.01402
GO:0051246	regulation of protein metabolic process	5	27	187	1.933	3.085e-07
GO:0051174	regulation of phosphorus metabolic process	5	27	158	2.176	7.687e-09
GO:2000026	regulation of multicellular organismal development	4	27	157	2.186	6.699e-09
GO:0010941	regulation of cell death	4	27	153	2.223	3.73e-09
GO:0043067	regulation of programmed cell death	5	27	152	2.232	3.215e-09
GO:0032879	regulation of localization	3	27	140	2.351	4.657e-10
GO:0006629	lipid metabolic process	3	28	197	1.911	2.306e-07
GO:0006812	cation transport	6	28	186	1.994	6.56e-08
GO:0040011	locomotion	1	28	130	2.51	1.16e-11
GO:0051641	cellular localization	3	29	237	1.695	3.058e-06
GO:0065009	regulation of molecular function	2	29	183	2.068	9.971e-09
GO:1901135	carbohydrate derivative metabolic process	3	30	206	1.946	3.751e-08
GO:0051128	regulation of cellular component organization	4	30	156	2.347	3.472e-11
GO:0048646	anatomical structure formation involved in morphogenesis	4	30	142	2.483	2.857e-12
GO:0009887	organ morphogenesis	6	31	152	2.432	2.898e-12
GO:0072358	cardiovascular system development	6	31	140	2.55	2.722e-13
GO:0072359	circulatory system development	5	31	140	2.55	2.722e-13
GO:0008104	protein localization	3	32	227	1.899	2.332e-08
GO:0005975	carbohydrate metabolic process	3	32	202	2.067	1.177e-09
GO:0044248	cellular catabolic process	3	33	219	1.995	2.223e-09
GO:0019637	organophosphate metabolic process	4	33	190	2.2	4.486e-11
GO:0042592	homeostatic process	3	34	192	2.228	1.141e-11
GO:0002376	immune system process	1	35	230	2.009	4.322e-10
GO:0003008	system process	3	35	194	2.255	2.975e-12
GO:0055085	transmembrane transport	5	36	225	2.082	4.88e-11
GO:0010604	positive regulation of macromolecule metabolic process	5	36	224	2.088	4.299e-11
GO:0009790	embryo development	4	36	208	2.195	4.634e-12
GO:0042127	regulation of cell proliferation	4	36	200	2.251	1.387e-12
GO:0048468	cell development	5	36	193	2.303	4.476e-13
GO:0071702	organic substance transport	4	37	295	1.73	2.77e-08
GO:0033036	macromolecule localization	2	37	274	1.837	3.571e-09
GO:0031325	positive regulation of cellular metabolic process	5	37	230	2.089	1.981e-11
GO:1901564	organonitrogen compound metabolic process	3	38	290	1.793	4.724e-09
GO:0009893	positive regulation of metabolic process	4	38	236	2.091	9.451e-12
GO:0050793	regulation of developmental process	3	38	202	2.315	5.752e-14
GO:1901575	organic substance catabolic process	3	39	264	1.966	6.953e-11
GO:0042221	response to chemical stimulus	2	39	248	2.057	9.648e-12
GO:0009056	catabolic process	2	41	274	1.985	1.179e-11
GO:0006468	protein phosphorylation	7	42	327	1.765	9.13e-10
GO:0006508	proteolysis	5	42	304	1.87	8.778e-11
GO:0006811	ion transport	5	42	283	1.973	8.179e-12
GO:0055114	oxidation-reduction process	3	45	274	2.119	2.463e-14
GO:0007399	nervous system development	5	45	258	2.206	2.343e-15
GO:0009966	regulation of signal transduction	5	46	275	2.146	5.493e-15
GO:0016310	phosphorylation	5	47	344	1.854	6.188e-12
GO:0006139	nucleobase-containing compound metabolic process	4	48	579	1.133	3.508e-05
GO:0051239	regulation of multicellular organismal process	3	48	269	2.239	8.183e-17
GO:0044281	small molecule metabolic process	3	49	369	1.813	5.462e-12
GO:0010646	regulation of cell communication	4	49	300	2.111	1.408e-15
GO:0023051	regulation of signaling	3	49	300	2.111	1.408e-15
GO:0009888	tissue development	3	51	209	2.69	2.46e-24
GO:0007155	cell adhesion	3	51	205	2.718	9.55e-25
GO:0022610	biological adhesion	1	51	205	2.718	9.55e-25
GO:0046483	heterocycle metabolic process	3	52	617	1.157	7.673e-06
GO:0006996	organelle organization	3	52	329	2.064	6.08e-16
GO:0006950	response to stress	2	54	335	2.092	6.036e-17
GO:0048583	regulation of response to stimulus	3	55	326	2.158	3.283e-18
GO:0006725	cellular aromatic compound metabolic process	3	56	631	1.231	5.043e-07
GO:0044249	cellular biosynthetic process	3	56	563	1.396	9.325e-09
GO:0007166	cell surface receptor signaling pathway	5	58	399	1.943	4.08e-16
GO:0034641	cellular nitrogen compound metabolic process	3	59	651	1.261	9.771e-08
GO:1901360	organic cyclic compound metabolic process	3	60	681	1.221	1.989e-07
GO:1901576	organic substance biosynthetic process	3	60	591	1.425	9.282e-10
GO:0048523	negative regulation of cellular process	4	60	340	2.223	5.736e-21
GO:0009653	anatomical structure morphogenesis	3	61	321	2.33	4.86e-23
GO:0009058	biosynthetic process	2	65	616	1.481	2.407e-11
GO:0048519	negative regulation of biological process	3	66	376	2.215	5.522e-23
GO:0065008	regulation of biological quality	2	67	352	2.332	2.223e-25
GO:0006807	nitrogen compound metabolic process	2	70	717	1.369	1.134e-10
GO:0030154	cell differentiation	4	73	426	2.18	8.303e-25
GO:0006355	regulation of transcription, DNA-dependent	8	74	523	1.904	4.477e-20
GO:2001141	regulation of RNA biosynthetic process	7	74	523	1.904	4.477e-20
GO:0051252	regulation of RNA metabolic process	6	75	529	1.907	2.113e-20
GO:0048869	cellular developmental process	3	75	434	2.193	9.819e-26
GO:0010468	regulation of gene expression	5	76	588	1.774	2.936e-18
GO:2000112	regulation of cellular macromolecule biosynthetic process	6	77	568	1.842	8.847e-20
GO:0048522	positive regulation of cellular process	4	78	430	2.263	3.105e-28
GO:0010556	regulation of macromolecule biosynthetic process	5	81	589	1.863	2.989e-21
GO:0044765	single-organism transport	4	81	567	1.918	2.574e-22
GO:0048513	organ development	5	82	425	2.352	1.04e-31
GO:0031326	regulation of cellular biosynthetic process	5	83	602	1.867	7.183e-22
GO:0006464	cellular protein modification process	6	83	595	1.884	3.294e-22
GO:0036211	protein modification process	5	83	595	1.884	3.294e-22
GO:0048518	positive regulation of biological process	3	83	470	2.224	2.953e-29
GO:0009889	regulation of biosynthetic process	4	84	607	1.872	3.017e-22
GO:0043412	macromolecule modification	4	86	622	1.871	9.248e-23
GO:0006793	phosphorus metabolic process	3	87	594	1.954	9.25e-25
GO:0006796	phosphate-containing compound metabolic process	4	87	590	1.964	5.876e-25
GO:0019219	regulation of nucleobase-containing compound metabolic process	5	88	607	1.939	9.524e-25
GO:0071840	cellular component organization or biogenesis	1	89	573	2.039	3.387e-27
GO:0016043	cellular component organization	2	89	535	2.138	1.93e-29
GO:0051171	regulation of nitrogen compound metabolic process	4	90	612	1.96	9.502e-26
GO:0044767	single-organism developmental process	2	95	563	2.158	5.084e-32
GO:0060255	regulation of macromolecule metabolic process	4	98	728	1.832	3.989e-25
GO:0044267	cellular protein metabolic process	5	101	889	1.588	2.44e-20
GO:0048731	system development	4	102	548	2.3	2.784e-38
GO:0044710	single-organism metabolic process	2	105	673	2.045	1.803e-32
GO:0031323	regulation of cellular metabolic process	4	106	741	1.92	1.748e-29
GO:0080090	regulation of primary metabolic process	4	107	759	1.899	3.06e-29
GO:0007165	signal transduction	4	109	743	1.956	2.386e-31
GO:0019222	regulation of metabolic process	3	111	819	1.842	7.28e-29
GO:0048856	anatomical structure development	2	115	636	2.258	4.172e-42
GO:0051234	establishment of localization	2	117	805	1.943	2.3e-33
GO:0006810	transport	3	117	801	1.95	1.441e-33
GO:0023052	signaling	1	119	800	1.976	6.337e-35
GO:0044700	single organism signaling	2	119	800	1.976	6.337e-35
GO:0051716	cellular response to stimulus	3	126	867	1.943	4.981e-36
GO:0007154	cell communication	3	127	840	2	3.873e-38
GO:0044260	cellular macromolecule metabolic process	4	129	1282	1.412	1.668e-21
GO:0019538	protein metabolic process	4	130	1098	1.647	3.577e-28
GO:0007275	multicellular organismal development	3	132	713	2.292	7.494e-50
GO:0032502	developmental process	1	140	777	2.253	1.544e-51
GO:0051179	localization	1	144	911	2.064	6.5e-46
GO:0044707	single-multicellular organism process	2	158	864	2.274	2.252e-59
GO:0043170	macromolecule metabolic process	3	159	1493	1.494	1.698e-29
GO:0032501	multicellular organismal process	1	161	888	2.262	5.237e-60
GO:0050896	response to stimulus	1	179	1188	1.995	1.498e-54
GO:0044237	cellular metabolic process	2	204	1747	1.627	1.236e-44
GO:0044238	primary metabolic process	2	223	1933	1.61	2.917e-48
GO:0071704	organic substance metabolic process	2	235	2000	1.636	1.619e-52
GO:0050794	regulation of cellular process	3	252	1691	1.979	1.015e-77
GO:0050789	regulation of biological process	2	261	1781	1.955	4.135e-79
GO:0065007	biological regulation	1	279	1867	1.983	4.497e-87
GO:0008152	metabolic process	1	295	2350	1.731	4.46e-74
GO:0044763	single-organism cellular process	2	333	2150	2.035	2.844e-110
GO:0044699	single-organism process	1	399	2523	2.065	3.351e-138
GO:0009987	cellular process	1	469	3323	1.901	1.061e-145
