# Supplementary material for: Identification of differentially expressed genes and pathways for intramuscular fat metabolism between breast and thigh tissues of chickens
Source: BMC Genomics. 2018 Jan 16;19:55. doi: 10.1186/s12864-017-4292-3 (PMC5771206; doi:10.1186/s12864-017-4292-3)
Supplement: Supplementary file 3 — The DEGs related to lipid metabolism in both comparisons of 42 and 90 d between thigh and breast tissues. (XLS 55 kb) [file 12864_2017_4292_MOESM3_ESM.xls]

## Sheet: DEGs related to lipid metabolis
The DEGs related to lipid metabolism in both comparisons of 42 and 90 d between thigh and breast tissues.
ProbeName	Fold change(42BB vs 42BT)	Regulation(42BB vs 42BT)	Fold change(90BB vs 90BT)	Regulation(90BB vs 90BT)	42BB_Log2NormSignal	42BT_Log2NormSignal	90BB_Log2NormSignal	90BT_Log2NormSignal	GeneSymbol
A_87_P028316	5.77624	down	15.8827	down	6.79149	9.32162	5.64588	9.63526	ABCG1
A_87_P000531	2.44717	down	2.30623	down	4.6286	5.91971	4.45424	5.65978	ACSF3
A_87_P026673	2.73628	down	3.08153	down	10.6169	12.0691	10.3357	11.9594	ACSS2
A_87_P036854	2.36482	up	2.02732	up	10.1095	8.86781	9.15076	8.13119	ALDH3A2
A_87_P022899	3.26634	down	4.0707	down	12.2416	13.9493	11.8243	13.8496	ANXA1
A_87_P008931	2.39158	down	2.13678	down	11.8752	13.1332	12.9602	14.0556	ANXA2
A_87_P007385	4.01729	down	10.6055	down	8.2849	10.2911	10.0469	13.4537	APOLD1
A_87_P009527	2.57539	down	2.38794	down	7.00315	8.36794	7.24898	8.50475	CAV1
A_87_P036885	7.50768	down	6.05012	down	11.3185	14.2268	11.3221	13.9191	CD36
A_87_P008706	2.11995	up	2.23752	up	14.0684	12.9844	13.8148	12.6529	CEBPB
A_87_P015623	2.51214	down	2.71042	down	12.918	14.2469	12.6834	14.1219	CPT2
A_87_P011198	2.22031	up	3.4391	up	14.2968	13.1461	14.6987	12.9167	CRYL1
A_87_P003401	4.66144	up	3.18685	up	7.36021	5.13943	7.40738	5.73524	CYP27A1
A_87_P024448	2.75991	down	2.33457	down	9.33902	10.8036	9.38815	10.6113	ESRRG
A_87_P021934	3.7683	down	6.85097	down	16.1812	18.0951	14.9733	17.7496	FABP3
A_87_P021100	10.18	down	2.19703	down	11.7718	15.1195	12.077	13.2126	FABP4
A_87_P017389	2.90735	down	4.56734	down	9.49745	11.0372	9.43753	11.6289	GDPD5
A_87_P000640	2.29025	down	2.41194	down	4.10442	5.29992	4.55317	5.82336	GRIK3
A_87_P029917	2.05625	down	3.17766	down	13.7002	14.7402	14.1505	15.8185	KLF2
A_87_P037249	2.15657	down	2.03994	down	8.73418	9.84292	9.06505	10.0936	LDLR
A_87_P006122	5.9651	down	2.62253	down	6.65256	9.22911	8.07451	9.46547	LOC423347
A_87_P008954	3.51927	down	2.65376	down	9.84802	11.6633	9.84887	11.2569	LPL
A_87_P009197	2.9423	down	2.93521	down	5.9221	7.47905	8.4291	9.98256	MSX2
A_87_P035827	2.48893	up	2.12289	up	10.3437	9.02814	10.0837	8.99769	PIGA
A_87_P021372	2.66681	down	3.59186	down	5.66995	7.08507	6.0615	7.90623	PLA2G6
A_87_P019853	2.195	down	2.35893	down	5.39391	6.52813	5.57761	6.81574	PLCL1
A_87_P037841	2.4515	down	1.91853	down	5.2103	6.50397	6.06181	7.00182	PPARG
A_87_P038068	14.6407	down	4.25088	down	4.62764	8.49954	6.24488	8.33264	PPARGC1A
A_87_P038224	2.85754	up	2.18423	up	6.9329	5.41813	5.85976	4.73264	PSAP
A_87_P022563	28.1075	down	2.3377	down	9.59688	14.4098	9.8947	11.1198	RBP7
A_87_P023753	2.18809	down	3.53764	down	14.3707	15.5004	13.8968	15.7196	RGS2
A_87_P034247	2.08961	up	5.85252	up	11.0728	10.0096	11.5767	9.02759	RXRA
A_87_P023640	2.64292	up	3.25779	up	7.36492	5.96278	8.19473	6.49084	SNX30
A_87_P018584	3.13684	up	2.0863	up	9.47614	7.82683	9.01857	7.95763	ST8SIA6
A_87_P023658	139.007	down	5.50298	down	6.9641	14.0831	9.37925	11.8395	THRSP
A_87_P038213	3.1989	down	2.08817	down	12.8288	14.5063	12.0258	13.088	WNT5A
