# Supplementary material for: Identification of differentially expressed genes and pathways for intramuscular fat metabolism between breast and thigh tissues of chickens
Source: BMC Genomics. 2018 Jan 16;19:55. doi: 10.1186/s12864-017-4292-3 (PMC5771206; doi:10.1186/s12864-017-4292-3)
Supplement: Supplementary file 4 — The common DEGs involved in two pathways (ECM-receptor interaction and Focal adhesion) in this study. (XLS 40 kb) [file 12864_2017_4292_MOESM4_ESM.xls]

## Sheet: Common DEGs in pathways
The common DEGs involved in two pathways (ECM-receptor interaction and Focal adhesion) in this study
ProbeName	Fold change(42BB vs 42BT)	Regulation(42BB vs 42BT)	Fold change(90BB vs 90BT)	Regulation(90BB vs 90BT)	42BB_Log2NormSignal	42BT_Log2NormSignal	90BB_Log2NormSignal	90BT_Log2NormSignal	GeneSymbol
A_87_P017197	2.23256	down	2.1121	down	4.7313	5.89	5.56975	6.64843	COL5A2
A_87_P008952	2.68776	down	2.09646	down	11.8771	13.3035	12.4857	13.5537	COL6A2
A_87_P009386	2.5023	down	2.3751	down	14.7628	16.0861	15.4725	16.7205	COL6A3
A_87_P037912	2.17227	down	2.20655	down	6.56801	7.68721	7.01353	8.15532	RELN
A_87_P017952	8.66595	up	2.39389	up	11.749	8.63367	10.0526	8.79322	SPP1
