# Supplementary material for: Identification of differentially expressed genes and pathways for intramuscular fat metabolism between breast and thigh tissues of chickens
Source: BMC Genomics. 2018 Jan 16;19:55. doi: 10.1186/s12864-017-4292-3 (PMC5771206; doi:10.1186/s12864-017-4292-3)
Supplement: Supplementary file 5 — The specific primers for q-PCR in this study. (XLS 57 kb) [file 12864_2017_4292_MOESM5_ESM.xls]

## Sheet: The specific primers for q-QCR
		The specific primers for q-PCR in this study
		Gene	Sequence	Product size (bp)	Accession NO.
		PPARG	F:5'-TAAAGTCCTTCCCGCTGACCAAA-3'	230	NM_001001460
			R:5'-AAATTCTGTAATCTCCTGCACTGCCTC-3'
		PPARGC1A	F:5’-CAGCACACAAAACCATGCGA -3’	133	NM_001006457
			R:5’-AGAGCAGGGACGTCTTTGTG -3’
		RXRA	F:5'-TTGACCCTTCTGTCCGTTCG-3'	188	XM_004945961
			R:5'-TCCCTTGACTCGTCCAAAGC-3'
		CEBPB	F:5’-GGATGGTCCGCAGAGAGC-3’	150	NM_205253
			R:5’-GAGCGGCCGTCGTCAG-3’
		KLF2	F:5'-CATCGCTCCCGAGATGATCC-3'	155	NM_001318423
			R:5'-GGACTGGCCCATAACTGTCC-3'
		FABP4	F:5'-GGGGTTTGCTACCAGGAAGATG-3'	276	NM_204290
			R:5'-CATTCCACCAGCAGGTTCCC-3'
		LPL	F:5’-AGGAGAAGAGGCAGCAATA-3’	222	AB016987
			R:5’-AAAGCCAGCAGCAGATAAG-3’
		THRSP	F:5'-ATCAAGCCCGTGGTGGAGC-3'	184	NM_213577
			R:5'-CTTTGGTGTTTTTGGTGAGGTCG-3'
		RBP7	F:5’-TTCCATCCATACCACAAGCACA-3’	179	XM_417606
			R:5’-AGTGAGTCCAGCCCCTGTTCTT-3’
		PLIN	F:5’-AAGAAGGAGGACAGCCATGC-3’	164	NM_001127439
			R:5’-CGGGGTGTGAACAGGATCAA-3’
		LDLR	F:5’-CGGAAGAAGGAGAAGGGG-3’	258	NM-204452
			R:5’-CCTCATCAGAGCCGTCAGC-3’
		CPT2	F:5’-GGGTCGTGTTGGGCTGTT-3’	168	XM_001234342
			R:5’-AAAGAGGTTTCTGGGCGTTC-3’
		FABP3	F:5'- CTCCTCCTGGCTGTTCCGATG -3'	148	AY648562
			R:5'- GGGTAATTGGTTGGCTGGCTC -3'
		β-actin	F:5'-GAGAAATTGTGCGTGACATCA-3'	152	NM_205518
			R:5'-CCTGAACCTCTCATTGCCA-3'
